# Supplementary material for: An arginine switch drives the stepwise activation of β-arrestin by CXCR7
Source: PLoS Biol. 2025 Aug 7;23(8):e3003312. doi: 10.1371/journal.pbio.3003312 (PMC12331092; doi:10.1371/journal.pbio.3003312)
Supplement: S1 Data — (XLSX) [file pbio.3003312.s009.xlsx]

## Sheet: Fig. 2B
Fig. 2B ITC analysis of the binding of C7pp2 to βarr2.
βarr2-C7pp2
Time (s)	Corrected Heat Rate (μJ/s)		Mole Ratio	Normalized Fit (kJ/mol)
0	0.00447059		0.0577554	-8.05674
1	0.00247059		0.116178	-8.4195
2	0.000470593		0.175277	-7.96848
3	0.000778227		0.235059	-7.94735
4	0.000348362		0.295531	-7.84374
5	0.000118496		0.356703	-7.95358
6	-1.13687e-05		0.418582	-7.30066
7	-4.12338e-05		0.481177	-6.87479
8	-7.1099e-05		0.544495	-6.44222
9	-0.000200964		0.608545	-6.08566
10	-0.000230829		0.673335	-5.62308
11	-0.000360694		0.738875	-5.17979
12	-0.00059056		0.805172	-4.91705
13	-0.000820425		0.872236	-4.66959
14	-0.00105029		0.940075	-4.80312
15	-0.00118016		1.0087	-4.5057
16	-0.00131002		1.07811	-4.35232
17	-0.00123989		1.14833	-4.46439
18	-0.00136975		1.21936	-4.31286
19	-0.00159962		1.29122	-3.99895
20	-0.00202948		1.3639	-3.69844
21	-0.00265935		1.43742	-3.12603
22	-0.00328921		1.5118	-2.50121
23	-0.00326568		1.58703	-2.05853
24	-0.00281999		1.66313	-1.42403
25	-0.00247431		1.74011	-1.29375
26	-0.00202862		1.81799	-1.19163
27	-0.00158294		1.89676	-0.908318
28	-0.00123726		1.97644	-1.45826
29	-0.00109157		2.05705	-1.237
30	-0.00104589		2.13858	-1.2932
31	-0.0012002		2.22106	-0.86108
32	-0.00135452		2.30449	-0.526728
33	-0.00150883		2.38889	-1.04666
34	-0.00156315		2.47426	-0.774286
35	-0.00161746		2.56062	-1.11399
36	-0.00177178		2.64798	-0.907919
37	-0.0019261		2.73635	-0.851061
38	-0.00228041		2.82574	-0.499271
39	-0.00253473		2.91616	0.194088
40	-0.00268904
41	-0.00284336
42	-0.00289767
43	-0.00285199
44	-0.00270631
45	-0.00256062
46	-0.00241494
47	-0.00226925
48	-0.00222357
49	-0.00217788
50	-0.0021322
51	-0.00208651
52	-0.00194083
53	-0.00179515
54	-0.00164946
55	-0.00160378
56	-0.00165809
57	-0.00181241
58	-0.00196672
59	-0.00222104
60	-0.00247535
61	-0.00282967
62	-0.00328399
63	-0.0036383
64	-0.00399262
65	-0.00434693
66	-0.00470125
67	-0.00485556
68	-0.00500988
69	-0.00516419
70	-0.00521851
71	-0.00527283
72	-0.00532714
73	-0.00538146
74	-0.00533577
75	-0.00519009
76	-0.0047444
77	-0.00438279
78	-0.0041055
79	-0.00382821
80	-0.00375092
81	-0.00367362
82	-0.00359633
83	-0.00361904
84	-0.00364175
85	-0.00366445
86	-0.00378716
87	-0.00380987
88	-0.00373257
89	-0.00355528
90	-0.00337799
91	-0.0034007
92	-0.0035234
93	-0.00374611
94	-0.00406882
95	-0.00449153
96	-0.00481423
97	-0.00513694
98	-0.00525965
99	-0.00538236
100	-0.00530506
101	-0.00532777
102	-0.00515048
103	-0.00507318
104	-0.00479589
105	-0.0045186
106	-0.00404131
107	-0.00336401
108	-0.00248672
109	-0.00150943
110	-0.000663403
111	-0.00121286
112	-0.00156233
113	-0.00181179
114	-0.00186125
115	-0.00171071
116	-0.00166017
117	-0.00150963
118	-0.00155909
119	-0.00160855
120	-0.00155801
121	-0.00150747
122	-0.00145694
123	-0.0013064
124	-0.00105586
125	-0.000705319
126	-0.00035478
127	-4.24092e-06
128	0.000146298
129	9.6837e-05
130	-5.26241e-05
131	-0.000102085
132	-0.000251546
133	-0.000302471
134	-0.000565475
135	-0.000828479
136	-0.00119148
137	-0.00155449
138	-0.00191749
139	-0.00218049
140	-0.0023435
141	-0.0025065
142	-0.0027695
143	-0.00293251
144	-0.00309551
145	-0.00335852
146	-0.00352152
147	-0.00368452
148	-0.00374753
149	-0.00371053
150	-0.00367353
151	-0.00353654
152	-0.00359954
153	-0.00376255
154	-0.00422555
155	-0.00478855
156	-0.00545156
157	-0.00601456
158	-0.00534146
159	-0.00416139
160	-0.00308133
161	-0.00200126
162	-0.00102119
163	-0.000241129
164	0.000338937
165	0.000819003
166	0.000999069
167	0.00107913
168	0.0011592
169	0.00133927
170	0.00141933
171	0.0015994
172	0.00177946
173	0.00185953
174	0.0019396
175	0.00201966
176	0.00219973
177	0.00257979
178	0.00279934
179	0.00251085
180	0.00242236
181	0.00243387
182	0.00244538
183	0.0025569
184	0.00276841
185	0.00297992
186	0.00319143
187	0.00330294
188	0.00341445
189	0.00362791
190	0.00388798
191	0.00404805
192	0.00410813
193	0.0039682
194	0.00382827
195	0.00368834
196	0.00334841
197	0.00310848
198	0.00276856
199	0.00232863
200	0.0018887
201	0.00144877
202	0.00110884
203	0.000668915
204	0.000328987
205	-1.0941e-05
206	-0.000350869
207	-0.000590797
208	-0.000930726
209	-0.00127065
210	-0.00161058
211	-0.00155051
212	-0.00126365
213	-0.0041264
214	-0.00218915
215	0.0061481
216	0.00837902
217	-0.000792178
218	-0.00486338
219	-0.00583457
220	-0.00540577
221	-0.00507697
222	-0.00604816
223	-0.00891936
224	-0.00464082
225	0.000299744
226	0.0016403
227	-0.00134958
228	0.00361689
229	0.00291001
230	0.00761828
231	0.00242656
232	-0.0118652
233	-0.0335569
234	-0.0605486
235	-0.0909403
236	-0.122732
237	-0.154824
238	-0.186115
239	-0.216007
240	-0.243799
241	-0.269091
242	-0.291382
243	-0.310674
244	-0.326866
245	-0.340158
246	-0.350749
247	-0.358741
248	-0.364133
249	-0.367024
250	-0.367716
251	-0.366208
252	-0.363
253	-0.358291
254	-0.352183
255	-0.345075
256	-0.336966
257	-0.328158
258	-0.31875
259	-0.308742
260	-0.297206
261	-0.284741
262	-0.272075
263	-0.25931
264	-0.246845
265	-0.234579
266	-0.222614
267	-0.210749
268	-0.198984
269	-0.187418
270	-0.160566
271	-0.12335
272	-0.0865343
273	-0.0502187
274	-0.014403
275	-1.29335e-05
276	0.00108701
277	0.00198695
278	0.00268689
279	0.00318683
280	0.00348677
281	0.00368671
282	0.00368665
283	0.00348659
284	0.00308653
285	0.00258647
286	0.00188641
287	0.00108635
288	0.000186293
289	-0.000613767
290	-0.00141383
291	-0.00221389
292	-0.00301395
293	-0.00231934
294	-0.00148246
295	-0.000645586
296	9.12898e-05
297	0.000528166
298	0.000665042
299	0.000701918
300	0.000838794
301	0.00097567
302	0.00111255
303	0.00134942
304	0.0014863
305	0.00162317
306	0.00176005
307	0.00159693
308	0.0012338
309	0.000570678
310	-0.000192446
311	-0.00105557
312	-0.00171869
313	-0.00208182
314	-0.00234494
315	-0.00260807
316	-0.00287119
317	-0.00313431
318	-0.00329744
319	-0.00346056
320	-0.00352369
321	-0.00348681
322	-0.00344993
323	-0.00341306
324	-0.00337618
325	-0.00343931
326	-0.00350243
327	-0.00366555
328	-0.00372868
329	-0.0037918
330	-0.00375492
331	-0.00351805
332	-0.00318117
333	-0.0027443
334	-0.00250742
335	-0.00237054
336	-0.00223367
337	-0.00219679
338	-0.00225992
339	-0.00212304
340	-0.00173192
341	-0.00162472
342	-0.00141752
343	-0.00121032
344	-0.00100312
345	-0.000895925
346	-0.000888727
347	-0.000881528
348	-0.000874329
349	-0.000767131
350	-0.000759932
351	-0.000652733
352	-0.000545535
353	-0.000238336
354	6.88626e-05
355	0.000176061
356	-1.67401e-05
357	-0.000209542
358	-0.000602343
359	-0.000995144
360	-0.00158795
361	-0.00228075
362	-0.00307355
363	-0.00396635
364	-0.00485915
365	-0.00555195
366	-0.00604475
367	-0.00643756
368	-0.00663036
369	-0.00682316
370	-0.00691596
371	-0.00700876
372	-0.00710156
373	-0.00719436
374	-0.00718716
375	-0.00707997
376	-0.00667277
377	-0.00606557
378	-0.00545837
379	-0.00495117
380	-0.00454397
381	-0.00433677
382	-0.00422958
383	-0.00422238
384	-0.00431518
385	-0.00430798
386	-0.00420078
387	-0.00409358
388	-0.00378638
389	-0.00357919
390	-0.00347199
391	-0.00346479
392	-0.00335759
393	-0.00325039
394	-0.00294319
395	-0.00243599
396	-0.00192879
397	-0.0015216
398	-0.0010144
399	-0.000507199
400	0
401	3.847e-05
402	7.694e-05
403	-8.459e-05
404	-0.00014612
405	-0.00030765
406	-0.00046918
407	-0.00073071
408	-0.00099224
409	-0.00135377
410	-0.0017153
411	-0.00177683
412	-0.00141001
413	0.00109267
414	-0.00112578
415	0.00159425
416	0.00206867
417	-0.00107897
418	-0.00537527
419	-0.00727156
420	-0.00846786
421	-0.00680119
422	-0.00261732
423	-0.000433443
424	0.000168172
425	0.000546333
426	0.00104033
427	0.00225449
428	-0.00183134
429	-0.00406305
430	-0.0100419
431	-0.0239207
432	-0.0451996
433	-0.0723784
434	-0.103757
435	-0.137436
436	-0.171915
437	-0.206094
438	-0.238973
439	-0.269251
440	-0.291324
441	-0.310898
442	-0.327871
443	-0.341944
444	-0.353218
445	-0.361491
446	-0.367065
447	-0.370138
448	-0.370611
449	-0.368885
450	-0.365158
451	-0.359632
452	-0.352505
453	-0.344078
454	-0.334452
455	-0.323825
456	-0.312299
457	-0.299872
458	-0.286845
459	-0.273419
460	-0.259592
461	-0.245666
462	-0.231639
463	-0.217712
464	-0.203786
465	-0.190059
466	-0.176533
467	-0.163306
468	-0.150279
469	-0.137553
470	-0.125126
471	-0.1131
472	-0.101373
473	-0.0900464
474	-0.0791198
475	-0.0686932
476	-0.0587666
477	-0.04914
478	-0.0400134
479	-0.0312868
480	-0.0228602
481	-0.0146336
482	-0.00670704
483	-0.000627961
484	0.000130021
485	0.000788003
486	0.00114599
487	0.00140397
488	0.00146195
489	0.00134472
490	0.00106179
491	0.000778863
492	0.000295934
493	-0.000186994
494	-0.000669923
495	-0.00115285
496	-0.00153578
497	-0.00191871
498	-0.00210164
499	-0.00228457
500	-0.00236749
501	-0.00235042
502	-0.00223335
503	-0.00211628
504	-0.00179921
505	-0.00148214
506	-0.000965065
507	-0.000347993
508	0.000469078
509	0.00112228
510	0.00153893
511	0.00175558
512	0.00187223
513	0.00188887
514	0.00180552
515	0.00182217
516	0.00173881
517	0.00165546
518	0.00147211
519	0.00118876
520	0.000605403
521	-7.79495e-05
522	-0.000861302
523	-0.000906287
524	-0.000929412
525	-0.00105254
526	-0.00107566
527	-0.00109879
528	-0.00102191
529	-0.00104504
530	-0.00126816
531	-0.00149129
532	-0.00181441
533	-0.00213754
534	-0.00226066
535	-0.00238379
536	-0.00230691
537	-0.00233004
538	-0.00245316
539	-0.00257629
540	-0.00279941
541	-0.00302254
542	-0.00314566
543	-0.00316879
544	-0.00309191
545	-0.00291504
546	-0.00273816
547	-0.00256129
548	-0.00248442
549	-0.00240754
550	-0.00243067
551	-0.00235379
552	-0.00227692
553	-0.00210004
554	-0.00192317
555	-0.00164629
556	-0.00156942
557	-0.00159254
558	-0.00191567
559	-0.00213879
560	-0.00246192
561	-0.00268504
562	-0.00290817
563	-0.00323129
564	-0.00355442
565	-0.00407754
566	-0.00450067
567	-0.00492379
568	-0.00534692
569	-0.00567004
570	-0.00589317
571	-0.00591629
572	-0.00563942
573	-0.00536254
574	-0.00498567
575	-0.00470879
576	-0.00443192
577	-0.00405504
578	-0.00357817
579	-0.00300129
580	-0.00232442
581	-0.00210168
582	-0.00212265
583	-0.00214361
584	-0.00216457
585	-0.00228554
586	-0.0024065
587	-0.00262747
588	-0.00274843
589	-0.00296939
590	-0.00309036
591	-0.00321132
592	-0.00323229
593	-0.00315325
594	-0.00287422
595	-0.00249518
596	-0.00211614
597	-0.00173711
598	-0.00125807
599	-0.000679036
600	-7.10543e-13
601	-0.000605474
602	-0.00116095
603	-0.00171642
604	-0.0022719
605	-0.00292737
606	-0.00358284
607	-0.00433832
608	-0.00509379
609	-0.00574927
610	-0.00640474
611	-0.00686021
612	-0.00633562
613	-0.00305326
614	0.00272911
615	-0.000340689
616	-0.00337443
617	-0.00428312
618	-0.00259182
619	0.000499487
620	0.00389079
621	0.00678209
622	0.0083734
623	0.0079647
624	0.00777004
625	0.00790599
626	0.00524194
627	-0.000522107
628	-0.0062882
629	-0.0104826
630	-0.0200769
631	-0.0353713
632	-0.0557656
633	-0.08036
634	-0.107654
635	-0.136249
636	-0.164943
637	-0.192937
638	-0.219232
639	-0.243426
640	-0.26512
641	-0.284015
642	-0.300009
643	-0.313103
644	-0.323298
645	-0.330892
646	-0.335987
647	-0.338681
648	-0.339075
649	-0.33727
650	-0.333564
651	-0.327958
652	-0.320953
653	-0.312547
654	-0.303241
655	-0.293236
656	-0.28273
657	-0.271724
658	-0.260419
659	-0.248913
660	-0.237307
661	-0.225702
662	-0.214196
663	-0.202925
664	-0.190998
665	-0.179671
666	-0.168845
667	-0.158718
668	-0.149091
669	-0.139964
670	-0.131137
671	-0.122711
672	-0.114584
673	-0.106857
674	-0.0994303
675	-0.0925036
676	-0.0859768
677	-0.07955
678	-0.0732232
679	-0.0668964
680	-0.0605696
681	-0.0541429
682	-0.0478161
683	-0.0415893
684	-0.0355625
685	-0.0296357
686	-0.0238089
687	-0.0181822
688	-0.0126554
689	-0.00712859
690	-0.00175089
691	-0.00141905
692	-0.00108721
693	-0.000755369
694	-0.000323529
695	-9.16894e-05
696	-5.98496e-05
697	-0.00012801
698	-0.00039617
699	-0.00096433
700	-0.00163249
701	-0.00195345
702	-0.00130201
703	-0.00105058
704	-0.000999152
705	-0.00124772
706	-0.00166049
707	-2.17601e-06
708	0.00125614
709	0.00221445
710	0.00297276
711	0.00353107
712	0.00388938
713	0.00394769
714	0.003806
715	0.00356431
716	0.00312262
717	0.00258093
718	0.00203925
719	0.00139756
720	0.000555868
721	-0.000285821
722	-0.00132751
723	-0.0024692
724	-0.00361089
725	-0.00492254
726	-0.00442912
727	-0.0041357
728	-0.00374228
729	-0.00344887
730	-0.00305545
731	-0.00246203
732	-0.00186861
733	-0.0012752
734	-0.000881777
735	-0.000588359
736	-0.000194942
737	0.000198476
738	0.000691894
739	0.00118531
740	0.00167873
741	0.00227215
742	0.00286557
743	0.00261402
744	0.0020949
745	0.00167578
746	0.00105666
747	0.000637545
748	0.000218426
749	-6.92669e-07
750	-1.98116e-05
751	-3.89306e-05
752	-5.80495e-05
753	-0.000277168
754	-0.000496287
755	-0.000715406
756	-0.000934525
757	-0.00105364
758	-0.00117276
759	-0.00119188
760	-0.001111
761	-0.00103012
762	-0.00104924
763	-0.00126836
764	-0.00148748
765	-0.0016066
766	-0.00162571
767	-0.00144483
768	-0.00116395
769	-0.000983072
770	-0.000702191
771	-0.00042131
772	-0.000140428
773	0.000140453
774	0.000421334
775	0.000802215
776	0.0012831
777	0.00148146
778	0.00160835
779	0.00163524
780	0.00176214
781	0.00178903
782	0.00181592
783	0.00184282
784	0.00186971
785	0.0018966
786	0.0020235
787	0.00205039
788	0.00197728
789	0.00190418
790	0.00163107
791	0.00145796
792	0.00118485
793	0.000911748
794	0.000638641
795	0.000365534
796	9.24273e-05
797	-0.00018068
798	-0.000253786
799	-0.000226893
800	-1.02318e-12
801	-0.000853672
802	-0.00155734
803	-0.00196102
804	-0.00216469
805	-0.00226836
806	-0.00217203
807	-0.00217571
808	-0.00217938
809	-0.00218305
810	-0.00208672
811	-0.00189039
812	-0.00139407
813	-0.000197739
814	0.00090176
815	-0.00153346
816	-0.00216867
817	-0.00110389
818	0.000860895
819	0.00292568
820	0.00459046
821	0.00525525
822	0.00452003
823	0.00228482
824	-0.0017504
825	-0.0125491
826	-0.0258159
827	-0.0413826
828	-0.0572229
829	-0.0680385
830	-0.0821541
831	-0.0995697
832	-0.119985
833	-0.142401
834	-0.165917
835	-0.189632
836	-0.212548
837	-0.234263
838	-0.254179
839	-0.272095
840	-0.28761
841	-0.300626
842	-0.310942
843	-0.318557
844	-0.323473
845	-0.325688
846	-0.325404
847	-0.32302
848	-0.318635
849	-0.312851
850	-0.305667
851	-0.297382
852	-0.288198
853	-0.278313
854	-0.267929
855	-0.257145
856	-0.24646
857	-0.235876
858	-0.225692
859	-0.216007
860	-0.206923
861	-0.198538
862	-0.190654
863	-0.18327
864	-0.176485
865	-0.170401
866	-0.162366
867	-0.152084
868	-0.142802
869	-0.13442
870	-0.126638
871	-0.119556
872	-0.112874
873	-0.106792
874	-0.10111
875	-0.0959275
876	-0.0913455
877	-0.0871634
878	-0.0833813
879	-0.0654506
880	-0.0470559
881	-0.0326281
882	-0.0186987
883	-0.00486929
884	0.000579414
885	0.00104293
886	0.00130644
887	0.00166996
888	0.00193347
889	0.00209699
890	0.0023605
891	0.00242402
892	0.00248753
893	0.00225105
894	0.00191456
895	0.00147808
896	0.00104159
897	0.000705108
898	0.000468623
899	0.000332138
900	0.000195653
901	5.91679e-05
902	-7.73172e-05
903	-0.000413802
904	-0.000850287
905	-0.00118677
906	-0.00152326
907	-0.00185974
908	-0.00200694
909	-0.0017193
910	-0.00143166
911	-0.00124402
912	-0.00105638
913	-0.000968745
914	-0.000781105
915	-0.000493465
916	-0.000205825
917	8.18147e-05
918	0.000269455
919	0.000457095
920	0.000544734
921	0.000632374
922	0.000720014
923	0.000807654
924	0.000995294
925	0.00108293
926	0.00127057
927	0.00145821
928	0.00154585
929	0.00143349
930	0.00132113
931	0.00100877
932	0.000596413
933	0.000284053
934	-2.83067e-05
935	-0.000240667
936	-0.000353027
937	-0.000365387
938	-0.000177747
939	9.89284e-06
940	9.75328e-05
941	0.000185173
942	0.000172813
943	0.000260453
944	0.000248092
945	0.000235732
946	0.000423372
947	0.000711012
948	0.00109865
949	0.00158629
950	0.00191701
951	0.00166949
952	0.00142197
953	0.000974445
954	0.000526925
955	0.000179405
956	-0.000168115
957	-0.000415635
958	-0.000463156
959	-0.000510676
960	-0.000558196
961	-0.000505716
962	-0.000453236
963	-0.000500756
964	-0.000548276
965	-0.000695797
966	-0.000943317
967	-0.00119084
968	-0.00123836
969	-0.00118588
970	-0.0010334
971	-0.000780917
972	-0.000628438
973	-0.000475958
974	-0.000223478
975	2.9002e-05
976	0.000381482
977	0.000444077
978	-0.000105665
979	-0.000555408
980	-0.00090515
981	-0.00105489
982	-0.00110464
983	-0.00105438
984	-0.00100412
985	-0.000953863
986	-0.000803605
987	-0.000753348
988	-0.00050309
989	-0.000252833
990	-2.57516e-06
991	0.000247682
992	0.00039794
993	0.000448197
994	0.000398455
995	0.000348712
996	0.00029897
997	0.000249227
998	0.000199485
999	0.000149742
1000	-4.83169e-12
1001	-0.0002089
1002	-0.000517799
1003	-0.000926699
1004	-0.0014356
1005	-0.0020445
1006	-0.0025534
1007	-0.0029623
1008	-0.0032712
1009	-0.0034801
1010	-0.003689
1011	-0.0038979
1012	-0.0040068
1013	-0.0037157
1014	-0.0025246
1015	6.65046e-05
1016	-0.00133451
1017	-0.00155127
1018	-0.000868031
1019	1.52103e-05
1020	0.000398451
1021	-0.000418307
1022	-0.00206218
1023	-0.00301195
1024	-0.00596172
1025	-0.0109115
1026	-0.0179613
1027	-0.027311
1028	-0.0391608
1029	-0.0538106
1030	-0.0714604
1031	-0.0919101
1032	-0.11486
1033	-0.13941
1034	-0.164759
1035	-0.190109
1036	-0.214659
1037	-0.237909
1038	-0.259159
1039	-0.278308
1040	-0.294858
1041	-0.308708
1042	-0.319758
1043	-0.328007
1044	-0.333457
1045	-0.336307
1046	-0.336757
1047	-0.335207
1048	-0.332056
1049	-0.327306
1050	-0.321156
1051	-0.313906
1052	-0.305755
1053	-0.297005
1054	-0.285743
1055	-0.273794
1056	-0.261944
1057	-0.250295
1058	-0.239046
1059	-0.228196
1060	-0.217747
1061	-0.207998
1062	-0.198749
1063	-0.190299
1064	-0.18265
1065	-0.175701
1066	-0.169451
1067	-0.164002
1068	-0.159253
1069	-0.155104
1070	-0.150259
1071	-0.125524
1072	-0.101188
1073	-0.077152
1074	-0.0536163
1075	-0.0303805
1076	-0.00754478
1077	-0.00616747
1078	-0.00503882
1079	-0.00401017
1080	-0.00308152
1081	-0.00215287
1082	-0.00142422
1083	-0.000595573
1084	3.30758e-05
1085	0.000561725
1086	0.000890374
1087	0.00111902
1088	0.00124767
1089	0.00117632
1090	0.00100497
1091	0.000933619
1092	0.000762268
1093	0.000590917
1094	0.000319566
1095	4.82147e-05
1096	-0.000223136
1097	-0.000394487
1098	-0.000465838
1099	-0.000437189
1100	-0.00010854
1101	5.46877e-05
1102	-0.000144447
1103	-0.000343582
1104	-0.000542717
1105	-0.000641852
1106	-0.000640987
1107	-0.000640122
1108	-0.000539257
1109	-0.000438392
1110	-0.000437527
1111	-0.000436662
1112	-0.000535796
1113	-0.000634931
1114	-0.000934066
1115	-0.0013332
1116	-0.00203234
1117	-0.00223606
1118	-0.00207026
1119	-0.00200446
1120	-0.00193867
1121	-0.00197287
1122	-0.00200707
1123	-0.00204128
1124	-0.00207548
1125	-0.00210968
1126	-0.00204389
1127	-0.00197809
1128	-0.00181229
1129	-0.0017465
1130	-0.0014807
1131	-0.0012149
1132	-0.000849108
1133	-0.000383311
1134	8.24856e-05
1135	0.000648282
1136	0.00102344
1137	0.000596874
1138	0.000170306
1139	-5.62625e-05
1140	-0.000182831
1141	-0.000209399
1142	-3.59673e-05
1143	0.000237464
1144	0.000610896
1145	0.00118433
1146	0.00124642
1147	0.000899262
1148	0.000752106
1149	0.00070495
1150	0.000557795
1151	0.000310639
1152	6.34828e-05
1153	-0.000183673
1154	-0.000430829
1155	-0.000677985
1156	-0.000825141
1157	-0.000972297
1158	-0.00111945
1159	-0.00126661
1160	-0.00151376
1161	-0.00176092
1162	-0.00210808
1163	-0.00245523
1164	-0.00280239
1165	-0.00294954
1166	-0.0028967
1167	-0.00274386
1168	-0.00249101
1169	-0.00213817
1170	-0.00168532
1171	-0.00143248
1172	-0.00117964
1173	-0.00112679
1174	-0.000973947
1175	-0.000921103
1176	-0.000868259
1177	-0.000715415
1178	-0.00056257
1179	-0.000409726
1180	-0.000156882
1181	9.59619e-05
1182	0.000248806
1183	0.00030165
1184	0.000154494
1185	7.33837e-06
1186	-0.000139818
1187	-0.000286973
1188	-0.000434129
1189	-0.000381285
1190	-0.000328441
1191	-7.5597e-05
1192	0.000177247
1193	0.000230091
1194	0.000282935
1195	0.000235779
1196	8.86236e-05
1197	4.14677e-05
1198	-5.68822e-06
1199	-5.28441e-05
1200	-1.13687e-13
1201	0.000153857
1202	0.000257715
1203	0.000261572
1204	0.000265429
1205	0.000169287
1206	-2.68559e-05
1207	-0.000222999
1208	-0.000319141
1209	-0.000415284
1210	-0.000411427
1211	-0.000407569
1212	-0.000303712
1213	0.000100145
1214	-0.00184403
1215	-0.00287551
1216	-0.002507
1217	-0.00183141
1218	-0.000761742
1219	0.00020793
1220	0.000577603
1221	-0.000352725
1222	-0.00283413
1223	-0.00667553
1224	-0.0125169
1225	-0.0204583
1226	-0.0303997
1227	-0.0423411
1228	-0.0563825
1229	-0.0728239
1230	-0.0917653
1231	-0.113107
1232	-0.136548
1233	-0.16129
1234	-0.186631
1235	-0.211772
1236	-0.235914
1237	-0.258455
1238	-0.278997
1239	-0.297138
1240	-0.312779
1241	-0.325821
1242	-0.336162
1243	-0.343804
1244	-0.348213
1245	-0.345962
1246	-0.341512
1247	-0.335061
1248	-0.32691
1249	-0.317259
1250	-0.306309
1251	-0.294458
1252	-0.281907
1253	-0.268956
1254	-0.255805
1255	-0.242555
1256	-0.229504
1257	-0.216653
1258	-0.204202
1259	-0.192151
1260	-0.180701
1261	-0.16965
1262	-0.159299
1263	-0.149648
1264	-0.140798
1265	-0.132647
1266	-0.124572
1267	-0.115868
1268	-0.107664
1269	-0.100059
1270	-0.0930552
1271	-0.086451
1272	-0.0804468
1273	-0.0748426
1274	-0.0696384
1275	-0.0649342
1276	-0.0608299
1277	-0.0566928
1278	-0.0527883
1279	-0.0490838
1280	-0.0454792
1281	-0.0418747
1282	-0.0383702
1283	-0.0347656
1284	-0.0312611
1285	-0.0279566
1286	-0.024752
1287	-0.0216475
1288	-0.0185429
1289	-0.0155384
1290	-0.0124339
1291	-0.00922933
1292	-0.00582479
1293	-0.00232026
1294	-0.000394671
1295	-0.000124512
1296	4.56468e-05
1297	0.000215806
1298	0.000185964
1299	0.000156123
1300	0.000126282
1301	9.64407e-05
1302	6.65995e-05
1303	3.67583e-05
1304	6.91705e-06
1305	7.70758e-05
1306	4.72346e-05
1307	0.000117393
1308	8.75522e-05
1309	-4.2289e-05
1310	-0.00027213
1311	-0.000601971
1312	-0.000831813
1313	-0.00106165
1314	-0.0012915
1315	-0.00132134
1316	-0.00135118
1317	-0.00138102
1318	-0.00141086
1319	-0.0015407
1320	-0.00177054
1321	-0.00220038
1322	-0.00263022
1323	-0.00306007
1324	-0.00318991
1325	-0.00321975
1326	-0.00304959
1327	-0.00297943
1328	-0.00290927
1329	-0.00293911
1330	-0.00306895
1331	-0.0032988
1332	-0.00332864
1333	-0.00335848
1334	-0.00308832
1335	-0.00261816
1336	-0.002048
1337	-0.00117784
1338	-0.000407684
1339	0.000262474
1340	0.000832633
1341	0.00140279
1342	0.00197295
1343	0.00165612
1344	0.0012177
1345	0.000879281
1346	0.000640863
1347	0.000502445
1348	0.000264027
1349	-7.43905e-05
1350	-0.000412808
1351	-0.000851226
1352	-0.00138964
1353	-0.00182806
1354	-0.00216648
1355	-0.0024049
1356	-0.00254332
1357	-0.00258173
1358	-0.00282015
1359	-0.00295857
1360	-0.00319699
1361	-0.00333541
1362	-0.00337382
1363	-0.00331224
1364	-0.00325066
1365	-0.00318908
1366	-0.0030275
1367	-0.00286591
1368	-0.00260433
1369	-0.00224275
1370	-0.00198117
1371	-0.00191959
1372	-0.001858
1373	-0.00179642
1374	-0.00183484
1375	-0.00168544
1376	-0.00150202
1377	-0.00131861
1378	-0.00103519
1379	-0.000851771
1380	-0.000568353
1381	-0.000384935
1382	-0.000201518
1383	-1.81e-05
1384	6.53177e-05
1385	0.000248735
1386	0.000432153
1387	0.000715571
1388	0.000898988
1389	0.00118241
1390	0.00136582
1391	0.00154924
1392	0.00163266
1393	0.00161608
1394	0.00159949
1395	0.00158291
1396	0.00146633
1397	0.00124975
1398	0.000833165
1399	0.000416582
1400	-1.27898e-12
1401	8.15082e-05
1402	0.000163016
1403	0.000444525
1404	0.000726033
1405	0.00110754
1406	0.00138905
1407	0.00167056
1408	0.00195207
1409	0.00233357
1410	0.00281508
1411	0.00309659
1412	0.0034781
1413	0.00211197
1414	0.000594169
1415	-0.000123629
1416	-0.000141428
1417	0.000440774
1418	0.00112298
1419	0.00160518
1420	0.00106053
1421	-0.000797622
1422	-0.00455578
1423	-0.0102139
1424	-0.0178721
1425	-0.0276302
1426	-0.0391884
1427	-0.0526465
1428	-0.0682047
1429	-0.0857629
1430	-0.105521
1431	-0.127279
1432	-0.150537
1433	-0.174695
1434	-0.199054
1435	-0.222612
1436	-0.24477
1437	-0.265028
1438	-0.282886
1439	-0.298144
1440	-0.310503
1441	-0.320061
1442	-0.326719
1443	-0.330577
1444	-0.331835
1445	-0.330693
1446	-0.327251
1447	-0.319224
1448	-0.308999
1449	-0.297474
1450	-0.28495
1451	-0.271725
1452	-0.2579
1453	-0.243776
1454	-0.229651
1455	-0.215627
1456	-0.202002
1457	-0.188877
1458	-0.176253
1459	-0.164428
1460	-0.153203
1461	-0.142779
1462	-0.133054
1463	-0.124129
1464	-0.115705
1465	-0.10798
1466	-0.100855
1467	-0.0943308
1468	-0.0884062
1469	-0.0829815
1470	-0.0780569
1471	-0.0735322
1472	-0.0693076
1473	-0.0652829
1474	-0.0612583
1475	-0.0573337
1476	-0.053509
1477	-0.0496844
1478	-0.0459597
1479	-0.0424351
1480	-0.0390104
1481	-0.0357858
1482	-0.0325612
1483	-0.0294365
1484	-0.0262119
1485	-0.0228872
1486	-0.0196626
1487	-0.0166379
1488	-0.0137133
1489	-0.0110887
1490	-0.00856401
1491	-0.00643937
1492	-0.00451473
1493	-0.00300576
1494	-0.00203428
1495	-0.00106281
1496	-9.1331e-05
1497	0.000880144
1498	0.00175162
1499	0.00232309
1500	0.00269457
1501	0.00286605
1502	0.00283752
1503	0.002709
1504	0.00258047
1505	0.00235195
1506	0.00232342
1507	0.0022949
1508	0.00236637
1509	0.00233785
1510	0.00210932
1511	0.0016808
1512	0.00115227
1513	0.000423748
1514	-0.000204777
1515	-0.000733302
1516	-0.00136473
1517	-0.00171189
1518	-0.00195905
1519	-0.00210622
1520	-0.00215338
1521	-0.00220054
1522	-0.0021477
1523	-0.00219486
1524	-0.00204202
1525	-0.00198918
1526	-0.00173634
1527	-0.0014835
1528	-0.00123067
1529	-0.000877826
1530	-0.000624987
1531	-0.000572148
1532	-0.000619309
1533	-0.00096647
1534	-0.000985027
1535	-0.00113512
1536	-0.00148522
1537	-0.00193532
1538	-0.00228542
1539	-0.00273551
1540	-0.00298561
1541	-0.00333571
1542	-0.00348581
1543	-0.0037359
1544	-0.003886
1545	-0.0040361
1546	-0.0041862
1547	-0.00443629
1548	-0.00458639
1549	-0.00463649
1550	-0.00458659
1551	-0.00443668
1552	-0.00408678
1553	-0.00373688
1554	-0.00328698
1555	-0.00283707
1556	-0.00228717
1557	-0.00173727
1558	-0.000987365
1559	-0.000137463
1560	0.00101244
1561	0.000908334
1562	0.000108615
1563	-0.000391104
1564	-0.000590822
1565	-0.000690541
1566	-0.00069026
1567	-0.000689979
1568	-0.000589697
1569	-0.000589416
1570	-0.000389135
1571	-0.000188854
1572	-8.85725e-05
1573	1.17087e-05
1574	1.199e-05
1575	-8.77288e-05
1576	-0.000187448
1577	-0.000387166
1578	-0.000586885
1579	-0.000786604
1580	-0.000886323
1581	-0.00108604
1582	-0.00118576
1583	-0.00118548
1584	-0.0011852
1585	-0.00118492
1586	-0.00128464
1587	-0.00128435
1588	-0.00151934
1589	-0.00167606
1590	-0.00173279
1591	-0.00158951
1592	-0.00144623
1593	-0.00120295
1594	-0.00105967
1595	-0.000916393
1596	-0.000673114
1597	-0.000429836
1598	-0.000286557
1599	-0.000243279
1600	-5.22959e-12
1601	-6.44294e-05
1602	-0.000228859
1603	-0.000393288
1604	-0.000557717
1605	-0.00102215
1606	-0.00158658
1607	-0.00133792
1608	-0.000778537
1609	-0.000319152
1610	4.02326e-05
1611	9.96174e-05
1612	5.90022e-05
1613	-8.16131e-05
1614	-0.000222228
1615	-0.000162844
1616	0.000196541
1617	0.000655926
1618	0.00101531
1619	0.000874696
1620	-0.000935594
1621	-0.0059121
1622	-0.0125886
1623	-0.0212651
1624	-0.0318416
1625	-0.0443181
1626	-0.0586946
1627	-0.0747711
1628	-0.0924477
1629	-0.111924
1630	-0.132901
1631	-0.155277
1632	-0.178654
1633	-0.20253
1634	-0.226407
1635	-0.249483
1636	-0.27116
1637	-0.290736
1638	-0.308013
1639	-0.322589
1640	-0.334366
1641	-0.343242
1642	-0.349219
1643	-0.352595
1644	-0.353572
1645	-0.352248
1646	-0.344464
1647	-0.332299
1648	-0.318434
1649	-0.303269
1650	-0.287104
1651	-0.270239
1652	-0.253174
1653	-0.236309
1654	-0.219744
1655	-0.203579
1656	-0.188114
1657	-0.173249
1658	-0.158885
1659	-0.14522
1660	-0.132355
1661	-0.12039
1662	-0.109325
1663	-0.0991597
1664	-0.0897948
1665	-0.0810298
1666	-0.0728649
1667	-0.0652999
1668	-0.058235
1669	-0.05177
1670	-0.045605
1671	-0.0398401
1672	-0.0343751
1673	-0.0293102
1674	-0.0243452
1675	-0.0195803
1676	-0.0149153
1677	-0.0105504
1678	-0.00687888
1679	-0.00542006
1680	-0.00416125
1681	-0.00300244
1682	-0.00194362
1683	-0.00088481
1684	-2.59966e-05
1685	0.000832817
1686	0.00149163
1687	0.00205044
1688	0.00240926
1689	0.00266807
1690	0.00282688
1691	0.0028857
1692	0.00294451
1693	0.00310332
1694	0.00316214
1695	0.00312095
1696	0.00287976
1697	0.00263858
1698	0.00239739
1699	0.0022562
1700	0.00211502
1701	0.00197383
1702	0.00183264
1703	0.00169146
1704	0.00155027
1705	0.00140908
1706	0.00126789
1707	0.00102671
1708	0.000785521
1709	0.000644335
1710	0.000603148
1711	0.000561961
1712	0.000620774
1713	0.000779588
1714	0.000838401
1715	0.000997214
1716	0.00115603
1717	0.00131484
1718	0.00137365
1719	0.00153247
1720	0.00159128
1721	0.00175009
1722	0.00200891
1723	0.00236772
1724	0.00272653
1725	0.00249192
1726	0.00211894
1727	0.00184595
1728	0.00157296
1729	0.00119998
1730	0.00082699
1731	0.000354004
1732	-1.8982e-05
1733	-0.000391968
1734	-0.000664955
1735	-0.00103794
1736	-0.00141093
1737	-0.00168391
1738	-0.0019569
1739	-0.00222989
1740	-0.00240287
1741	-0.00257586
1742	-0.00274884
1743	-0.00302183
1744	-0.00309482
1745	-0.0030678
1746	-0.00294079
1747	-0.00291378
1748	-0.00278676
1749	-0.00265975
1750	-0.00243273
1751	-0.00220572
1752	-0.00197871
1753	-0.00175169
1754	-0.00172468
1755	-0.00179767
1756	-0.00167065
1757	-0.00144364
1758	-0.00101662
1759	-0.000389611
1760	0.000137403
1761	0.000664416
1762	0.00118631
1763	0.000868248
1764	0.000550187
1765	0.000432127
1766	0.000214066
1767	0.000196005
1768	0.000277944
1769	0.000259884
1770	0.000341823
1771	0.000123762
1772	-0.000294299
1773	-0.000712359
1774	-0.00113042
1775	-0.00154848
1776	-0.00176654
1777	-0.0019846
1778	-0.00220266
1779	-0.00252072
1780	-0.00283878
1781	-0.00325685
1782	-0.00357491
1783	-0.00399297
1784	-0.00421103
1785	-0.00422909
1786	-0.00404715
1787	-0.00376521
1788	-0.00348327
1789	-0.00320133
1790	-0.00311939
1791	-0.00303745
1792	-0.00295551
1793	-0.00287357
1794	-0.00279164
1795	-0.0025097
1796	-0.00222776
1797	-0.00184582
1798	-0.00126388
1799	-0.000581939
1800	-2.52953e-12
1801	0.000126355
1802	0.000152711
1803	0.000179066
1804	0.000105421
1805	3.17765e-05
1806	5.81318e-05
1807	0.000184487
1808	0.000410842
1809	0.000537198
1810	0.000563553
1811	0.000289908
1812	0.000499524
1813	0.00127006
1814	0.0018406
1815	0.00251113
1816	0.00308167
1817	0.00355221
1818	0.00372275
1819	0.00339328
1820	-0.00114974
1821	-0.0113436
1822	-0.0229374
1823	-0.0362312
1824	-0.051125
1825	-0.0676188
1826	-0.0856126
1827	-0.105106
1828	-0.1258
1829	-0.147694
1830	-0.170688
1831	-0.194582
1832	-0.218876
1833	-0.243169
1834	-0.266963
1835	-0.289657
1836	-0.310951
1837	-0.330145
1838	-0.347038
1839	-0.356981
1840	-0.359105
1841	-0.358729
1842	-0.355653
1843	-0.350077
1844	-0.342201
1845	-0.332325
1846	-0.320549
1847	-0.307273
1848	-0.292597
1849	-0.277021
1850	-0.260645
1851	-0.243769
1852	-0.226793
1853	-0.209917
1854	-0.193241
1855	-0.176965
1856	-0.161189
1857	-0.145913
1858	-0.131437
1859	-0.117761
1860	-0.104885
1861	-0.0928089
1862	-0.0815329
1863	-0.0710569
1864	-0.0615809
1865	-0.0528049
1866	-0.0448289
1867	-0.037453
1868	-0.030777
1869	-0.024601
1870	-0.019125
1871	-0.014149
1872	-0.00967303
1873	-0.00549704
1874	-0.00162106
1875	0.00110648
1876	0.00189974
1877	0.002493
1878	0.00288626
1879	0.00307952
1880	0.00317278
1881	0.00326604
1882	0.00335929
1883	0.00345255
1884	0.00354581
1885	0.00373907
1886	0.00383233
1887	0.00382559
1888	0.00361885
1889	0.00341211
1890	0.00310537
1891	0.00299863
1892	0.00289189
1893	0.00278515
1894	0.00257841
1895	0.00237167
1896	0.00196493
1897	0.00165819
1898	0.00125145
1899	0.000844706
1900	0.000437965
1901	0.000131225
1902	-7.55159e-05
1903	-8.22565e-05
1904	1.1003e-05
1905	0.000104262
1906	0.000197522
1907	0.000290781
1908	0.000384041
1909	0.0004773
1910	0.00067056
1911	0.000763819
1912	0.000957079
1913	0.000950338
1914	0.000743598
1915	0.000436857
1916	0.000130116
1917	0.000113617
1918	1.72345e-05
1919	-0.000179148
1920	-0.00047553
1921	-0.000771912
1922	-0.00116829
1923	-0.00156468
1924	-0.00196106
1925	-0.00225744
1926	-0.00245382
1927	-0.00275021
1928	-0.00284659
1929	-0.00284297
1930	-0.00283935
1931	-0.00273573
1932	-0.00263212
1933	-0.0024285
1934	-0.00222488
1935	-0.00182126
1936	-0.00151764
1937	-0.00121403
1938	-0.000910409
1939	-0.000806791
1940	-0.000703174
1941	-0.000599556
1942	-0.000495938
1943	-0.00019232
1944	0.000111298
1945	0.000714915
1946	0.00141853
1947	0.00222215
1948	0.00302577
1949	0.00372939
1950	0.00357298
1951	0.00333307
1952	0.00319315
1953	0.00315324
1954	0.00321332
1955	0.00337341
1956	0.0035335
1957	0.00369358
1958	0.00395367
1959	0.00411375
1960	0.00417384
1961	0.00403392
1962	0.00389401
1963	0.00355409
1964	0.00311418
1965	0.00277427
1966	0.00243435
1967	0.00219444
1968	0.00215452
1969	0.00221461
1970	0.00227469
1971	0.00223478
1972	0.00209487
1973	0.00185495
1974	0.00161504
1975	0.00167512
1976	0.00183521
1977	0.00188302
1978	0.00195767
1979	0.00213232
1980	0.00230697
1981	0.00228162
1982	0.00205627
1983	0.00173092
1984	0.00120558
1985	0.000880228
1986	0.000554879
1987	0.000529531
1988	0.000504182
1989	0.000278834
1990	-4.65148e-05
1991	-0.000571863
1992	-0.00109721
1993	-0.00142256
1994	-0.00164791
1995	-0.00157326
1996	-0.00129861
[truncated: 6,204 more rows]

## Sheet: Fig. 2C
Fig. 2C RMSF analysis of the Cα atoms of the simulated C7pp2 peptide.
RMSF of βarr2-C7pp2 interface
Residue # (C7pp2)	RMSF (Å)
350	2.30875
351	3.1415
352	3.15577
353	3.45986
354	3.53914
355	3.94465
356	4.97355
357	4.81814
358	4.84363
				`

## Sheet: Fig. 3B
Fig. 3B The distance between D299 and R394 monitored within MD simulations (5 × 300 ns).
C7pp2				No C7pp2				C7pp2E358A
Replicate	Time (ns)	Distance (Å)		Replicate	Time (ns)	Distance (Å)		Replicate	Time (ns)	Distance (Å)
1	1	7.74423		1	1	8.34891		4	1	10.1829
	2	8.15789			2	9.89223			2	7.49836
	3	6.64424			3	11.2609			3	7.18017
	4	9.0847			4	9.52228			4	8.44471
	5	9.39128			5	9.50685			5	7.59967
	6	10.1183			6	9.65977			6	7.05826
	7	10.7055			7	9.69077			7	8.25705
	8	8.26744			8	9.07993			8	7.25808
	9	7.52198			9	9.8038			9	6.94088
	10	8.18005			10	9.85143			10	7.84717
	11	9.59933			11	8.74502			11	7.8996
	12	8.61664			12	10.8459			12	7.27543
	13	8.27588			13	9.85156			13	7.35515
	14	9.53429			14	9.92922			14	8.28752
	15	10.0297			15	11.6405			15	9.50836
	16	7.53097			16	8.24719			16	7.39119
	17	6.81602			17	9.70062			17	7.04219
	18	9.04129			18	9.30804			18	6.6811
	19	7.97788			19	9.18487			19	7.36885
	20	8.5892			20	8.31705			20	5.35272
	21	9.09616			21	9.80914			21	8.45532
	22	10.755			22	9.50912			22	7.91584
	23	11.0183			23	10.7479			23	8.39582
	24	8.51531			24	9.38375			24	7.98729
	25	10.9969			25	10.5003			25	7.22835
	26	8.84254			26	11.1608			26	8.11693
	27	10.3212			27	10.0214			27	8.07178
	28	10.9718			28	11.0738			28	8.23103
	29	10.1066			29	7.91244			29	6.47082
	30	12.1133			30	7.60098			30	6.67419
	31	11.2177			31	6.89274			31	6.64971
	32	12.2038			32	6.16847			32	6.1821
	33	10.3895			33	3.83123			33	6.49235
	34	11.4714			34	3.87414			34	6.68003
	35	9.93506			35	4.05811			35	7.06024
	36	10.7645			36	3.98613			36	7.46363
	37	9.18858			37	3.96245			37	7.7282
	38	9.58235			38	3.76169			38	6.66108
	39	9.59258			39	3.90627			39	7.08834
	40	10.505			40	3.83453			40	6.64163
	41	10.2535			41	3.77379			41	7.53216
	42	10.1274			42	3.87216			42	8.47434
	43	10.826			43	3.80711			43	8.06677
	44	10.1691			44	3.85395			44	6.83781
	45	10.4225			45	4.26407			45	6.8686
	46	10.5361			46	3.98775			46	6.87471
	47	10.5588			47	4.08049			47	6.95834
	48	10.3988			48	3.84638			48	7.85129
	49	10.3845			49	3.92158			49	7.12337
	50	9.81431			50	4.04242			50	7.30985
	51	10.4113			51	3.68745			51	7.18018
	52	10.5099			52	3.69657			52	6.80268
	53	9.7275			53	3.63666			53	6.76984
	54	10.691			54	3.84066			54	6.83965
	55	10.7082			55	3.76963			55	6.39341
	56	10.4598			56	3.82999			56	7.12939
	57	10.3342			57	4.02394			57	6.6828
	58	10.241			58	3.71926			58	7.20623
	59	10.7163			59	3.95953			59	7.19034
	60	9.67188			60	3.66805			60	6.62021
	61	9.3609			61	3.89941			61	7.2758
	62	9.78247			62	3.69917			62	6.1504
	63	10.9878			63	3.99243			63	6.56737
	64	9.15173			64	3.77429			64	7.67699
	65	11.8311			65	3.93374			65	8.40728
	66	9.48722			66	4.03116			66	6.31408
	67	8.98774			67	3.87134			67	6.691
	68	8.3893			68	3.99471			68	6.71534
	69	7.99179			69	4.21275			69	8.14003
	70	10.0631			70	3.90461			70	9.71472
	71	10.1719			71	3.93259			71	7.06384
	72	10.7061			72	4.07311			72	8.24197
	73	10.161			73	4.06365			73	8.6994
	74	10.6163			74	4.01276			74	9.28834
	75	10.4612			75	3.82329			75	7.59832
	76	10.3029			76	4.07417			76	6.45782
	77	10.5303			77	3.92575			77	6.36186
	78	10.2059			78	4.09046			78	7.07874
	79	9.8621			79	3.97015			79	7.15617
	80	10.0956			80	3.91908			80	7.34281
	81	10.1334			81	3.78983			81	6.84956
	82	9.86537			82	4.06985			82	6.87556
	83	10.075			83	4.0644			83	4.49254
	84	10.3062			84	4.0316			84	7.47161
	85	10.854			85	3.97017			85	6.56787
	86	10.1007			86	3.88656			86	6.71823
	87	10.3734			87	7.04852			87	6.88395
	88	10.7654			88	5.94967			88	8.56428
	89	10.4774			89	7.47598			89	9.77781
	90	9.81355			90	8.25527			90	9.71841
	91	8.66818			91	6.82374			91	5.39932
	92	9.44781			92	8.02431			92	9.023
	93	10.076			93	8.04776			93	9.11102
	94	9.71573			94	3.61866			94	9.65787
	95	9.96662			95	3.841			95	10.291
	96	11.4431			96	3.82219			96	10.8173
	97	12.0964			97	3.91243			97	10.4202
	98	11.4423			98	3.87493			98	10.4639
	99	11.321			99	3.79074			99	9.18688
	100	10.7073			100	4.03584			100	9.18779
	101	10.3351			101	3.83664			101	9.24495
	102	10.8358			102	3.79745			102	9.99106
	103	9.43152			103	3.85058			103	9.61256
	104	9.74498			104	3.89981			104	9.55637
	105	9.65921			105	3.89428			105	9.06857
	106	9.6284			106	3.70891			106	10.6231
	107	10.2458			107	3.88741			107	11.1827
	108	10.8917			108	3.87355			108	10.6938
	109	10.0113			109	3.77477			109	10.3503
	110	10.4006			110	3.95102			110	11.7072
	111	9.34563			111	3.79587			111	10.842
	112	9.419			112	3.70787			112	11.148
	113	8.95437			113	5.2911			113	10.6809
	114	9.15915			114	3.81905			114	10.1618
	115	9.58819			115	3.99663			115	10.0767
	116	9.73995			116	3.7315			116	10.6328
	117	9.82774			117	3.9811			117	11.06
	118	9.76755			118	4.00456			118	13.5088
	119	9.81534			119	3.66247			119	13.4381
	120	10.2894			120	3.7988			120	12.5662
	121	9.998			121	3.78537			121	10.6559
	122	9.7326			122	3.90182			122	12.2582
	123	9.55858			123	4.24312			123	12.5728
	124	9.89753			124	3.78829			124	11.5224
	125	10.6401			125	4.01715			125	10.8648
	126	10.4584			126	3.79345			126	9.96931
	127	10.74			127	3.83784			127	11.19
	128	10.5815			128	3.96717			128	11.2525
	129	9.57692			129	3.91294			129	10.0341
	130	9.92513			130	3.9052			130	9.61427
	131	11.0016			131	3.71413			131	9.59421
	132	10.2793			132	3.71327			132	10.4156
	133	10.985			133	3.84386			133	10.5707
	134	9.58037			134	3.81776			134	9.83528
	135	10.7334			135	3.88395			135	10.3012
	136	10.0782			136	3.97008			136	9.23488
	137	10.374			137	3.97653			137	9.22981
	138	9.78117			138	3.86395			138	10.2693
	139	10.4136			139	3.84826			139	8.38341
	140	9.42038			140	4.14414			140	3.88356
	141	9.90325			141	4.06732			141	4.03243
	142	10.5352			142	3.91871			142	3.88853
	143	10.2146			143	3.93767			143	3.76538
	144	9.90567			144	4.06254			144	3.89899
	145	10.5834			145	3.79701			145	3.90329
	146	10.1174			146	3.85098			146	4.08951
	147	10.1528			147	3.8993			147	3.84492
	148	10.5314			148	3.92657			148	3.94036
	149	10.1634			149	3.68284			149	3.9246
	150	9.78961			150	7.59808			150	3.87754
	151	9.7191			151	7.25713			151	3.9074
	152	10.4657			152	8.40952			152	3.94955
	153	10.1479			153	6.36873			153	3.92045
	154	10.1281			154	6.92232			154	3.80329
	155	10.1128			155	7.06925			155	3.81063
	156	10.4053			156	7.8353			156	3.75251
	157	10.3242			157	7.82998			157	3.78598
	158	10.5886			158	7.52717			158	3.68484
	159	10.3828			159	3.80282			159	3.93234
	160	9.6623			160	3.78623			160	3.76173
	161	9.62282			161	3.88726			161	3.92048
	162	9.5283			162	3.82391			162	3.7381
	163	9.85463			163	3.84017			163	3.91572
	164	10.2879			164	3.79122			164	3.84005
	165	9.1295			165	3.88858			165	3.83362
	166	11.012			166	3.89751			166	3.91446
	167	10.3787			167	4.10787			167	3.95254
	168	9.96904			168	3.7484			168	3.85978
	169	9.84399			169	3.85249			169	3.92036
	170	10.1273			170	3.79528			170	3.87558
	171	10.1406			171	3.86487			171	3.69889
	172	10.3053			172	3.92335			172	4.05755
	173	10.2199			173	3.86405			173	3.92276
	174	9.62407			174	3.81993			174	3.93122
	175	9.95567			175	3.75956			175	3.73078
	176	10.0549			176	3.99047			176	3.84258
	177	10.1679			177	3.93241			177	3.91757
	178	9.95122			178	3.84205			178	3.6251
	179	10.2832			179	3.7348			179	3.83048
	180	10.1063			180	4.02684			180	3.79009
	181	10.8939			181	3.83353			181	3.9304
	182	10.4844			182	3.94851			182	3.84863
	183	11.1199			183	3.84434			183	3.97856
	184	9.81985			184	3.74819			184	4.00689
	185	10.1329			185	3.76366			185	3.97556
	186	10.1245			186	3.83696			186	3.80067
	187	9.81786			187	3.83515			187	3.85885
	188	10.5289			188	5.84751			188	3.82116
	189	10.1014			189	3.92691			189	3.8266
	190	10.4067			190	3.8044			190	3.80741
	191	9.75856			191	3.92509			191	3.86124
	192	10.1258			192	3.94048			192	3.8753
	193	9.54921			193	4.1381			193	6.19274
	194	10.8013			194	3.97735			194	3.81143
	195	10.5368			195	3.92166			195	3.79792
	196	9.04307			196	3.92697			196	3.88647
	197	10.55			197	3.85638			197	3.86246
	198	9.55814			198	3.80312			198	3.73301
	199	10.6322			199	3.75652			199	3.89741
	200	9.85365			200	3.93763			200	3.98625
	201	9.71028			201	3.6863			201	3.82091
	202	11.6023			202	3.97445			202	3.74834
	203	11.0586			203	3.78812			203	3.96097
	204	12.908			204	3.84811			204	3.9651
	205	13.9925			205	3.84037			205	3.88881
	206	9.98644			206	3.83922			206	3.75768
	207	12.538			207	3.84288			207	3.76725
	208	11.9032			208	3.78278			208	6.77054
	209	11.0398			209	4.07671			209	8.63812
	210	11.3775			210	3.91601			210	7.78339
	211	10.6632			211	3.9547			211	7.1847
	212	11.2574			212	3.70849			212	7.37164
	213	12.6014			213	3.8613			213	8.23566
	214	11.0735			214	7.76198			214	7.899
	215	11.8044			215	8.38232			215	7.15577
	216	11.7009			216	8.65788			216	7.89998
	217	10.9144			217	3.80694			217	3.82301
	218	12.1732			218	5.87852			218	8.65764
	219	11.4902			219	3.97481			219	9.62859
	220	11.6072			220	3.83987			220	10.1057
	221	11.5398			221	3.99192			221	10.3791
	222	11.1043			222	4.02835			222	8.88204
	223	11.4562			223	3.99932			223	9.21219
	224	11.3199			224	3.72744			224	8.93911
	225	11.6133			225	3.85038			225	8.91558
	226	9.9262			226	3.78198			226	9.81394
	227	10.4488			227	3.77763			227	10.194
	228	10.578			228	3.88345			228	10.3381
	229	11.747			229	3.70897			229	8.53467
	230	11.0013			230	3.91786			230	8.17384
	231	11.128			231	3.78476			231	10.05
	232	11.6882			232	3.81135			232	8.9225
	233	10.5355			233	3.89934			233	6.93813
	234	10.6727			234	3.77085			234	6.60029
	235	10.8197			235	3.76233			235	6.49194
	236	10.3944			236	4.00692			236	7.47214
	237	10.8887			237	3.71951			237	3.97121
	238	10.5021			238	4.0127			238	3.84611
	239	10.575			239	4.00316			239	3.83164
	240	9.87299			240	3.86542			240	3.77818
	241	10.8965			241	3.91686			241	4.01364
	242	10.7006			242	3.6967			242	3.76543
	243	10.813			243	3.9008			243	4.19575
	244	11.3333			244	4.00489			244	3.9653
	245	10.8821			245	3.9033			245	3.81136
	246	11.1251			246	3.9701			246	3.93899
	247	10.5338			247	3.84755			247	3.98176
	248	11.5688			248	3.95821			248	3.9582
	249	11.9346			249	4.0219			249	3.82917
	250	10.8204			250	3.71024			250	3.87779
	251	10.7643			251	3.72297			251	4.06221
	252	11.6878			252	3.74915			252	4.05443
	253	11.1573			253	3.81801			253	3.74042
	254	11.7148			254	3.79975			254	3.84004
	255	10.4524			255	3.74679			255	3.74035
	256	11.0142			256	3.9925			256	3.99524
	257	10.5348			257	3.96352			257	3.71523
	258	10.4044			258	3.68544			258	3.81939
	259	11.2452			259	3.80667			259	3.77768
	260	9.07914			260	3.81364			260	3.86654
	261	8.52467			261	3.88941			261	4.0167
	262	8.9431			262	3.94733			262	4.0202
	263	10.3037			263	4.01365			263	3.8207
	264	9.40653			264	4.03863			264	3.83752
	265	10.2376			265	3.92008			265	3.87487
	266	10.8203			266	3.72655			266	3.75107
	267	9.47431			267	3.86977			267	3.96861
	268	10.9045			268	4.04431			268	3.92508
	269	10.1244			269	3.79191			269	3.90463
	270	10.9426			270	3.81593			270	3.78292
	271	10.733			271	3.88054			271	4.01744
	272	11.012			272	4.0457			272	3.91177
	273	10.9054			273	3.83219			273	3.71143
	274	10.7791			274	3.70807			274	3.77798
	275	9.68915			275	3.88064			275	3.83094
	276	10.7164			276	4.02733			276	3.86311
	277	10.3722			277	3.71981			277	3.8745
	278	11.3787			278	4.02319			278	3.87893
	279	10.9983			279	4.04988			279	3.79306
	280	11.0342			280	3.88951			280	3.75395
	281	11.4095			281	3.94962			281	3.74027
	282	11.5268			282	3.80183			282	3.93023
	283	11.0271			283	4.00645			283	3.97352
	284	11.2825			284	3.83032			284	4.02258
	285	10.85			285	4.02912			285	3.96011
	286	11.3282			286	3.91994			286	3.88635
	287	11.3302			287	3.93066			287	3.97594
	288	10.8251			288	3.97211			288	3.87843
	289	7.89965			289	3.85145			289	3.80747
	290	10.8586			290	3.82551			290	3.99293
	291	10.5429			291	3.71468			291	3.80196
	292	10.3794			292	3.86919			292	3.70022
	293	10.4943			293	3.96359			293	4.00267
	294	10.3461			294	3.88562			294	3.88604
	295	10.2822			295	3.82009			295	3.6555
	296	10.3092			296	3.89315			296	3.86126
	297	9.75311			297	4.0933			297	3.87461
	298	10.8345			298	3.93652			298	3.72393
	299	10.711			299	3.84333			299	3.75851
	300	9.72533			300	3.78292			300	3.69202
2	1	7.62782		2	1	10.7659		2	1	8.90513
	2	6.85773			2	11.5065			2	8.18965
	3	8.22285			3	10.4809			3	7.56909
	4	8.79349			4	10.282			4	8.79742
	5	8.54444			5	10.0713			5	8.80477
	6	7.62352			6	9.36998			6	9.66705
	7	8.18007			7	10.4809			7	11.0631
	8	9.42872			8	10.5044			8	8.25149
	9	7.71975			9	4.22879			9	10.581
	10	6.63301			10	4.22525			10	10.1118
	11	7.65903			11	4.86483			11	11.6981
	12	8.34446			12	5.00652			12	10.5838
	13	8.52835			13	7.64748			13	10.0709
	14	8.91264			14	9.09363			14	10.9695
	15	8.8601			15	8.39434			15	11.2568
	16	9.44683			16	11.6306			16	10.8102
	17	9.18232			17	11.5205			17	11.8786
	18	8.34894			18	8.62964			18	10.5417
	19	7.32029			19	9.31768			19	10.7294
	20	7.62829			20	9.12312			20	11.1193
	21	10.0575			21	8.62523			21	9.23504
	22	10.766			22	7.7015			22	10.7466
	23	10.7452			23	9.68912			23	10.3829
	24	10.9503			24	8.04033			24	12.5113
	25	9.65636			25	8.65364			25	10.22
	26	9.56317			26	8.91968			26	10.3266
	27	9.78908			27	6.53748			27	10.8326
	28	9.77014			28	9.70602			28	9.70878
	29	10.1166			29	6.24041			29	9.45036
	30	10.1124			30	9.78525			30	11.6881
	31	10.5828			31	9.57607			31	11.352
	32	9.77883			32	8.09829			32	9.70473
	33	10.038			33	7.66723			33	12.969
	34	9.53504			34	8.4449			34	14.3786
	35	14.2196			35	8.39717			35	12.9825
	36	10.7089			36	8.3868			36	13.8863
	37	10.9337			37	8.45779			37	13.1686
	38	11.096			38	9.1103			38	15.5854
	39	10.2155			39	9.12465			39	15.3238
	40	9.62417			40	9.50135			40	14.6944
	41	10.4406			41	9.86139			41	14.8084
	42	10.1398			42	8.63259			42	15.4205
	43	9.1911			43	8.18235			43	14.1415
	44	9.98749			44	8.13672			44	14.7453
	45	10.005			45	7.98418			45	14.6181
	46	9.5901			46	8.93657			46	13.3338
	47	10.0453			47	8.62886			47	13.5181
	48	9.74357			48	9.50442			48	14.24
	49	9.51514			49	8.71073			49	13.3856
	50	10.0548			50	8.20823			50	13.7559
	51	9.8617			51	8.73298			51	13.9481
	52	10.8516			52	8.13815			52	14.088
	53	9.5735			53	8.16214			53	13.2494
	54	10.0906			54	8.16065			54	12.2316
	55	11.1103			55	8.96737			55	13.6331
	56	10.3686			56	8.69332			56	12.593
	57	10.0587			57	8.86453			57	13.3542
	58	10.289			58	9.27642			58	13.6448
	59	10.4018			59	8.55222			59	11.8355
	60	11.0059			60	8.12097			60	11.1046
	61	10.8993			61	8.14582			61	12.5176
	62	10.2543			62	9.67229			62	15.0228
	63	10.3143			63	9.15078			63	14.9961
	64	9.97163			64	8.80621			64	15.442
	65	9.98842			65	8.68381			65	12.341
	66	10.8773			66	8.53301			66	9.81554
	67	9.90581			67	8.11261			67	13.5574
	68	10.1907			68	8.0671			68	12.3607
	69	10.2841			69	8.23924			69	13.0142
	70	10.4129			70	8.11023			70	9.10545
	71	9.84679			71	8.63073			71	7.3312
	72	9.64138			72	7.80199			72	8.12663
	73	9.77737			73	9.06542			73	6.67896
	74	10.243			74	8.60093			74	9.54162
	75	11.5329			75	9.5172			75	8.17941
	76	10.419			76	10.1876			76	9.29625
	77	9.48087			77	8.33921			77	10.3607
	78	9.60132			78	9.45664			78	9.71645
	79	10.2465			79	8.86743			79	10.5817
	80	10.0814			80	8.68401			80	13.8264
	81	10.8465			81	8.77918			81	12.7093
	82	10.1254			82	8.86374			82	13.1042
	83	10.0351			83	9.8101			83	9.36748
	84	10.4209			84	8.5813			84	9.50811
	85	10.1943			85	8.77405			85	6.40668
	86	10.8154			86	9.46077			86	7.12127
	87	9.59952			87	9.49953			87	11.4697
	88	10.384			88	9.09356			88	10.9464
	89	10.4344			89	8.73168			89	8.49219
	90	10.1431			90	10.4505			90	8.68416
	91	10.2445			91	7.50066			91	6.93553
	92	10.2143			92	8.12182			92	4.59018
	93	10.5399			93	10.4855			93	4.0241
	94	10.1158			94	7.70521			94	3.94332
	95	9.91878			95	7.46159			95	4.52525
	96	10.9057			96	7.14116			96	4.40259
	97	10.7175			97	6.12891			97	3.61807
	98	10.5126			98	9.71198			98	4.53687
	99	10.4831			99	8.90906			99	4.43231
	100	10.3121			100	8.40647			100	4.59521
	101	10.625			101	7.20498			101	3.89931
	102	10.201			102	9.79531			102	3.79379
	103	10.5976			103	9.79437			103	3.88881
	104	9.93382			104	9.19262			104	3.86169
	105	10.0056			105	8.24101			105	4.03001
	106	10.0985			106	9.6609			106	3.86963
	107	9.77638			107	9.56318			107	3.73211
	108	10.0157			108	7.42293			108	3.55103
	109	10.7328			109	8.32787			109	3.85149
	110	10.7412			110	9.48649			110	3.84981
	111	10.1339			111	9.54351			111	3.76494
	112	9.96098			112	9.48044			112	3.88144
	113	9.65491			113	9.35657			113	3.81215
	114	10.2617			114	9.30802			114	3.88454
	115	9.6725			115	8.69972			115	4.80344
	116	9.82555			116	8.85761			116	4.7114
	117	9.98068			117	6.94184			117	4.72455
	118	10.1064			118	8.84644			118	4.57521
	119	10.5161			119	6.63293			119	4.56616
	120	11.0331			120	6.79724			120	4.36682
	121	10.5207			121	6.27746			121	4.83698
	122	10.573			122	7.47013			122	4.49513
	123	10.5121			123	7.74663			123	4.36611
	124	9.86373			124	8.02226			124	4.6619
	125	10.3795			125	9.77386			125	4.77387
	126	10.5266			126	8.41952			126	4.58095
	127	9.45697			127	9.52509			127	4.08368
	128	10.6378			128	6.6015			128	4.72494
	129	9.72125			129	9.14039			129	4.43443
	130	9.60867			130	9.87862			130	4.07133
	131	8.88106			131	5.94451			131	3.8092
	132	8.9209			132	7.82406			132	3.84518
	133	8.86967			133	8.57076			133	3.92166
	134	8.53875			134	8.39528			134	3.87671
	135	8.39862			135	10.1687			135	4.03507
	136	8.45554			136	8.84539			136	3.91221
	137	8.21985			137	7.12218			137	3.75606
	138	7.87956			138	7.41541			138	3.79881
	139	8.469			139	5.3692			139	3.7291
	140	6.8351			140	8.84561			140	3.7438
	141	8.35331			141	9.37524			141	3.79547
	142	8.29919			142	8.83519			142	3.95107
	143	8.58434			143	8.31081			143	3.9096
	144	8.11606			144	8.94906			144	3.90191
	145	8.49994			145	9.12527			145	3.99543
	146	8.35327			146	9.92379			146	3.93066
	147	7.76669			147	9.71194			147	3.99986
	148	8.51935			148	9.59274			148	3.8846
	149	8.62546			149	9.12576			149	3.78899
	150	7.03061			150	9.93894			150	3.86034
	151	7.99794			151	8.60679			151	3.8524
	152	8.50109			152	7.48478			152	3.95078
	153	8.2365			153	7.11864			153	3.98419
	154	8.03486			154	7.45661			154	3.78721
	155	7.44407			155	9.40324			155	3.84317
	156	7.16856			156	8.38917			156	3.71953
	157	8.16699			157	9.71115			157	3.91003
	158	8.77495			158	8.72304			158	3.90295
	159	8.4064			159	8.76553			159	3.99731
	160	8.1165			160	6.59205			160	3.85966
	161	8.49267			161	5.74093			161	3.84844
	162	7.37514			162	5.54078			162	3.77741
	163	7.90974			163	6.8711			163	3.87818
	164	8.18893			164	6.71251			164	3.88162
	165	8.22916			165	6.54086			165	3.87234
	166	8.92057			166	7.53613			166	3.79827
	167	8.96513			167	6.73449			167	3.82285
	168	8.35588			168	6.85788			168	3.89254
	169	8.54498			169	4.01246			169	3.87757
	170	7.97792			170	3.83341			170	3.97202
	171	6.78051			171	4.0507			171	4.66169
	172	7.69346			172	3.92133			172	4.64607
	173	7.38463			173	3.80256			173	3.89756
	174	7.53263			174	4.1049			174	4.07002
	175	6.62376			175	3.82553			175	4.47509
	176	7.86069			176	3.9537			176	4.72383
	177	7.18813			177	3.95279			177	4.67806
	178	8.07332			178	4.1015			178	3.87303
	179	8.15488			179	4.12365			179	3.94356
	180	7.92391			180	4.07296			180	5.80714
	181	8.31086			181	4.0347			181	3.92019
	182	8.29285			182	3.80835			182	3.87812
	183	8.15888			183	4.23032			183	4.08817
	184	7.23399			184	4.03954			184	3.89906
	185	7.15806			185	3.81091			185	4.04389
	186	8.58438			186	4.96662			186	3.83638
	187	7.73835			187	4.05839			187	3.70315
	188	9.28237			188	3.97418			188	3.85926
	189	7.51168			189	4.3707			189	3.92329
	190	8.5989			190	6.31948			190	3.91813
	191	8.35702			191	7.65895			191	4.38878
	192	7.85413			192	3.99741			192	3.85325
	193	7.09974			193	3.77646			193	3.85404
	194	8.00805			194	3.75107			194	4.09079
	195	7.81366			195	3.9626			195	3.85897
	196	7.59875			196	3.97363			196	3.87547
	197	8.2169			197	3.9421			197	3.73168
	198	7.21206			198	3.86351			198	3.99834
	199	8.63263			199	3.98476			199	3.8605
	200	7.99611			200	3.96261			200	3.70677
	201	8.13358			201	4.00999			201	3.6348
	202	8.41081			202	4.16785			202	3.94975
	203	8.03894			203	3.87457			203	3.81751
	204	8.5167			204	3.89129			204	3.77342
	205	8.60403			205	4.01023			205	3.95664
	206	8.35772			206	4.1046			206	4.10496
	207	8.58268			207	3.82424			207	3.9889
	208	8.33652			208	3.90993			208	3.7295
	209	7.85534			209	3.89669			209	4.13833
	210	8.69184			210	3.7507			210	3.8877
	211	8.63922			211	3.76334			211	3.9387
	212	6.57228			212	3.86956			212	3.89163
	213	10.5487			213	3.90813			213	4.01405
	214	10.6127			214	3.90285			214	3.83295
	215	10.1311			215	3.9185			215	3.87275
	216	10.5867			216	3.80602			216	3.90214
	217	11.3075			217	3.99724			217	3.84225
	218	10.6799			218	8.04561			218	3.76365
	219	10.4069			219	8.10721			219	3.95013
	220	10.5989			220	6.80951			220	3.8668
	221	10.2385			221	3.88531			221	4.04437
	222	10.8537			222	3.90483			222	3.90672
	223	10.3827			223	4.29424			223	3.878
	224	9.68577			224	6.37664			224	3.94263
	225	11.0502			225	7.89226			225	3.82891
	226	10.7902			226	7.20921			226	3.73757
	227	10.7455			227	6.3819			227	3.74734
	228	11.4599			228	3.91975			228	3.9531
	229	9.92196			229	3.83927			229	3.88855
	230	10.4274			230	3.99682			230	4.11536
	231	11.0859			231	3.87248			231	4.07899
	232	10.0347			232	3.97745			232	3.75672
	233	9.71855			233	3.97023			233	4.05682
	234	10.4756			234	3.82206			234	3.7861
	235	10.1701			235	3.91041			235	3.90542
	236	10.3279			236	4.03349			236	3.89577
	237	10.3065			237	3.78727			237	3.92078
	238	10.4186			238	3.84528			238	3.81358
	239	10.2919			239	3.95574			239	3.92246
	240	9.43325			240	3.73592			240	3.86185
	241	9.95272			241	3.98285			241	3.81722
	242	9.9399			242	3.83513			242	4.04364
	243	10.179			243	3.92273			243	3.87195
	244	10.1988			244	3.99893			244	3.87221
	245	10.3143			245	3.8293			245	3.70115
	246	10.8073			246	9.03202			246	3.87449
	247	10.3833			247	7.90163			247	3.88456
	248	10.6073			248	8.894			248	3.98046
	249	10.3041			249	8.17932			249	3.72571
	250	10.0727			250	8.89485			250	4.04443
	251	10.4651			251	3.774			251	3.9035
	252	10.0627			252	3.85497			252	4.07864
	253	10.4296			253	3.81151			253	3.87258
	254	10.1494			254	3.94754			254	3.97655
	255	10.7926			255	3.96748			255	3.87333
	256	10.614			256	3.78262			256	3.80907
	257	10.95			257	3.69754			257	3.76551
	258	10.6358			258	3.79176			258	3.88327
	259	10.5272			259	3.94539			259	3.86425
	260	10.4005			260	3.77476			260	3.78103
	261	10.9789			261	3.87474			261	3.73188
	262	11.2106			262	3.7317			262	3.92599
	263	9.90855			263	3.86419			263	3.82646
	264	10.6849			264	3.89765			264	3.81368
	265	10.4183			265	3.89652			265	3.84049
	266	10.5746			266	3.88513			266	3.84985
	267	10.7869			267	3.9521			267	3.89858
	268	10.2701			268	4.08395			268	3.89297
	269	10.9078			269	3.87929			269	3.99182
	270	10.3161			270	3.88642			270	3.90941
	271	10.0123			271	3.78051			271	3.99426
	272	10.0534			272	3.88536			272	3.89835
	273	10.6926			273	3.79983			273	3.873
	274	10.7591			274	3.86998			274	3.90397
	275	10.3016			275	3.81402			275	3.74832
	276	10.4275			276	3.73728			276	3.94655
	277	10.3034			277	4.0754			277	3.92964
	278	9.81401			278	3.8698			278	3.75666
	279	11.1753			279	3.98267			279	3.98107
	280	10.3595			280	3.8094			280	3.87592
	281	10.637			281	7.6452			281	3.90315
	282	9.66481			282	8.19438			282	3.67462
	283	10.1253			283	7.60472			283	3.87611
	284	10.5184			284	7.09541			284	3.85479
	285	10.4317			285	3.85112			285	3.83228
	286	9.72513			286	3.59285			286	3.82195
	287	10.4609			287	3.71809			287	3.85608
	288	10.5143			288	3.79376			288	3.78979
	289	10.3717			289	4.09051			289	3.84095
	290	10.1937			290	3.96302			290	3.80111
	291	10.2578			291	3.85219			291	3.83315
	292	9.85976			292	3.74383			292	3.6989
	293	10.2608			293	3.9379			293	3.93606
	294	10.307			294	7.80813			294	3.89118
	295	9.91386			295	8.02318			295	3.96834
	296	10.5344			296	3.88464			296	3.88446
	297	10.3			297	4.062			297	3.8793
	298	10.5066			298	3.99028			298	4.10817
	299	9.43583			299	4.09084			299	4.0502
	300	10.791			300	3.93995			300	3.87457
3	1	9.69122		3	1	9.77748		3	1	8.70913
	2	9.23837			2	8.81156			2	7.66045
	3	7.52691			3	8.2922			3	9.02608
	4	9.12415			4	10.5387			4	9.68239
	5	7.22443			5	10.7718			5	8.6701
	6	9.57079			6	8.86156			6	10.9566
	7	10.4849			7	10.3185			7	9.2541
	8	10.1929			8	9.23977			8	9.3164
	9	7.87292			9	7.82213			9	8.94359
	10	10.175			10	7.58635			10	9.47296
	11	6.99564			11	5.1099			11	8.72411
	12	10.0003			12	4.23251			12	8.64438
	13	9.23361			13	4.15538			13	8.35047
	14	9.17224			14	4.34046			14	8.37492
	15	11.1679			15	4.40347			15	8.7392
	16	7.99308			16	4.422			16	9.4578
	17	8.89673			17	4.55997			17	9.86121
	18	7.97706			18	4.11771			18	10.762
	19	8.73452			19	4.53686			19	10.4366
	20	7.97086			20	3.8933			20	9.53685
	21	8.60576			21	4.55153			21	9.52681
	22	8.24433			22	4.86491			22	8.99286
	23	8.23707			23	4.73182			23	8.78763
	24	6.98707			24	4.54157			24	7.25487
	25	7.73539			25	4.35954			25	8.13278
	26	9.28471			26	4.55042			26	9.20093
	27	10.3943			27	4.05107			27	8.28839
	28	8.50994			28	3.97148			28	8.03869
	29	9.57659			29	3.98349			29	8.57826
	30	9.55641			30	4.17171			30	11.4651
	31	10.7144			31	4.20317			31	8.84557
	32	10.5421			32	3.96735			32	7.82132
	33	10.5097			33	3.9572			33	7.64195
	34	10.2613			34	4.08901			34	7.17624
	35	12.6999			35	4.08378			35	7.09186
	36	12.5601			36	4.26579			36	8.52038
	37	11.7456			37	6.20557			37	8.09816
	38	12.9578			38	9.19077			38	8.11027
	39	13.0787			39	9.02925			39	6.07262
	40	10.2869			40	8.87324			40	7.14137
	41	10.9678			41	7.76156			41	6.7971
	42	10.1286			42	8.41454			42	7.50261
	43	11.9727			43	7.64767			43	6.96284
	44	11.1453			44	8.10625			44	7.32935
	45	12.1997			45	8.2094			45	6.8401
	46	11.6522			46	8.1169			46	7.02941
	47	11.8267			47	8.0154			47	6.7696
	48	10.8535			48	8.14008			48	6.85175
	49	11.3419			49	9.48563			49	6.61252
	50	12.5562			50	8.98111			50	6.57004
	51	12.8597			51	6.51513			51	6.87689
	52	12.7136			52	7.6845			52	7.63866
	53	14.8829			53	8.03816			53	6.75853
	54	14.4252			54	8.87776			54	6.8878
	55	13.925			55	11.2123			55	7.79739
	56	14.879			56	7.76918			56	7.45341
	57	13.0501			57	10.667			57	6.78063
	58	15.0544			58	8.67231			58	6.90274
	59	14.2752			59	7.5442			59	6.69611
	60	14.3098			60	7.49196			60	6.23527
	61	12.5542			61	7.23497			61	7.25922
	62	12.5275			62	7.29844			62	7.31473
	63	10.8888			63	7.53775			63	7.96169
	64	13.3164			64	7.408			64	7.99939
	65	12.7166			65	6.91087			65	9.07097
	66	12.4415			66	6.85273			66	7.69289
	67	11.6695			67	6.56248			67	8.03295
	68	11.3956			68	6.87307			68	7.15045
	69	12.972			69	6.76843			69	6.95224
	70	13.7384			70	6.19894			70	7.09618
	71	11.4676			71	6.50701			71	6.7969
	72	12.3762			72	6.71086			72	8.45147
	73	12.8737			73	6.58325			73	7.65381
	74	13.3311			74	6.62353			74	7.07198
	75	13.5551			75	7.15854			75	7.7976
	76	13.2069			76	6.4992			76	7.28622
	77	12.0565			77	8.59338			77	8.46297
	78	12.9414			78	8.45846			78	6.88311
	79	12.784			79	9.65403			79	6.53049
	80	12.3218			80	10.2624			80	7.02288
	81	12.1528			81	9.01121			81	7.12411
	82	12.3883			82	8.33676			82	7.27674
	83	13.0445			83	7.79833			83	9.57794
	84	13.1516			84	7.69727			84	7.52373
	85	13.5374			85	7.0402			85	6.62753
	86	13.1588			86	7.21525			86	6.37735
	87	12.9639			87	7.4258			87	6.25072
	88	13.8684			88	8.20085			88	6.95435
	89	12.647			89	9.43427			89	6.90912
	90	11.5515			90	10.202			90	6.96904
	91	12.4679			91	7.61546			91	6.58806
	92	12.018			92	8.50666			92	7.19957
	93	13.0741			93	8.13297			93	6.59911
	94	11.8188			94	7.47967			94	6.09723
	95	10.9868			95	7.27613			95	3.97921
	96	12.644			96	7.96795			96	3.90698
	97	12.4253			97	7.34504			97	6.22644
	98	12.3736			98	8.23115			98	8.65639
	99	13.7732			99	7.52214			99	8.49105
	100	13.7643			100	8.43914			100	8.33902
	101	12.5261			101	8.44851			101	6.69695
	102	13.4422			102	8.64162			102	6.27336
	103	12.9306			103	6.89583			103	6.91498
	104	13.8335			104	7.29531			104	8.08439
	105	12.8445			105	6.65099			105	8.78735
	106	13.064			106	7.69185			106	7.22251
	107	13.0586			107	6.9226			107	8.33367
	108	12.1441			108	7.34976			108	6.92029
	109	11.8444			109	4.97511			109	5.97603
	110	13.702			110	7.20377			110	3.79685
	111	12.6345			111	7.89267			111	3.93859
	112	13.6763			112	6.82505			112	4.05739
	113	13.07			113	6.94535			113	4.64958
	114	12.9765			114	7.56173			114	9.74471
	115	13.3629			115	3.82504			115	11.3049
	116	14.3174			116	3.87984			116	10.83
	117	13.8686			117	4.00046			117	10.4602
	118	13.4207			118	3.93152			118	11.0042
	119	13.4487			119	4.51845			119	12.0961
	120	14.5199			120	3.8843			120	11.1936
	121	12.3829			121	3.79807			121	12.5947
	122	14.6886			122	3.86887			122	12.714
	123	14.5542			123	4.00007			123	9.62001
	124	13.7121			124	3.70038			124	12.3413
	125	14.804			125	3.83611			125	11.166
	126	13.3492			126	3.64459			126	12.3056
	127	13.6531			127	3.76237			127	8.96935
	128	14.4013			128	3.91108			128	10.9994
	129	13.7636			129	3.90112			129	12.1738
	130	15.1888			130	3.76748			130	8.3744
	131	14.7008			131	3.74485			131	10.8272
	132	15.8948			132	3.93579			132	8.37215
	133	13.1917			133	3.9246			133	8.65686
	134	12.9261			134	3.90234			134	9.68717
	135	11.5348			135	3.90517			135	8.7896
	136	12.266			136	3.84227			136	12.8358
	137	12.9556			137	3.88699			137	10.4551
	138	12.2114			138	3.98973			138	13.0843
	139	12.1274			139	4.29312			139	11.7837
	140	12.3559			140	3.84282			140	10.1611
	141	9.97554			141	3.72664			141	11.0435
	142	10.2133			142	3.89463			142	11.1614
	143	10.0996			143	3.94058			143	10.5206
	144	10.4593			144	3.86898			144	10.7381
	145	9.80918			145	3.99393			145	9.56743
	146	10.0596			146	3.93122			146	10.4439
	147	11.2086			147	3.76545			147	8.85473
	148	10.9262			148	3.97307			148	8.71498
	149	11.8582			149	3.71971			149	8.58567
	150	10.9259			150	3.88395			150	8.57485
	151	10.4464			151	3.9095			151	9.08521
	152	9.79284			152	3.82133			152	8.80828
	153	10.6594			153	4.04414			153	8.49768
	154	10.2383			154	4.09796			154	8.78336
	155	9.97995			155	5.74863			155	10.2075
	156	10.0603			156	6.89115			156	9.48193
	157	10.277			157	3.72178			157	9.45675
	158	10.0442			158	4.00328			158	9.60491
	159	9.51878			159	4.14557			159	11.2084
	160	9.58039			160	3.7934			160	10.1367
	161	10.1984			161	3.91142			161	10.8292
	162	10.5413			162	3.69036			162	9.61068
	163	11.7417			163	3.7326			163	8.74765
	164	11.3493			164	4.05097			164	8.42193
	165	12.2881			165	3.93159			165	7.64969
	166	11.6406			166	3.85134			166	9.1105
	167	12.2106			167	4.04963			167	8.30676
	168	12.3425			168	3.70109			168	9.35422
	169	14.7871			169	3.84585			169	8.36474
	170	14.2514			170	3.992			170	7.1284
	171	15.6891			171	3.86561			171	7.90216
	172	13.2265			172	3.84206			172	8.89293
	173	14.9413			173	3.68622			173	7.24562
	174	14.8952			174	4.0601			174	9.06464
	175	12.8073			175	3.97112			175	9.2069
	176	14.7909			176	4.10202			176	8.62318
	177	14.7586			177	4.0125			177	10.9838
	178	14.6343			178	4.05793			178	7.92314
	179	13.9065			179	3.90008			179	9.63091
	180	13.6598			180	4.136			180	8.57122
	181	14.86			181	3.8546			181	7.08332
	182	14.2215			182	3.87693			182	4.7401
	183	15.0124			183	4.21172			183	7.70687
	184	13.0301			184	3.92422			184	7.18569
	185	14.1729			185	3.94562			185	9.80696
	186	13.3223			186	4.15811			186	9.72305
	187	14.3415			187	3.77546			187	5.87654
	188	15.1657			188	4.25011			188	9.14482
	189	13.8263			189	3.88514			189	7.90522
	190	13.702			190	3.97661			190	10.1896
	191	14.6634			191	3.93514			191	10.9754
	192	14.7383			192	3.91381			192	10.0114
	193	14.5587			193	3.73708			193	9.43279
	194	15.4184			194	3.8952			194	9.85575
	195	15.6643			195	4.00774			195	8.59483
	196	16.6427			196	3.99679			196	8.83101
	197	15.2746			197	3.78931			197	8.93716
	198	15.7095			198	4.07904			198	10.1641
	199	14.1787			199	3.8667			199	9.90222
	200	14.949			200	3.9498			200	8.0227
	201	14.34			201	4.02761			201	8.74245
	202	15.1092			202	3.89182			202	11.0123
	203	14.229			203	3.74607			203	10.1815
	204	14.0419			204	3.83588			204	9.97669
	205	15.0616			205	3.84138			205	9.71848
	206	14.1976			206	3.81009			206	9.80723
	207	14.3972			207	4.01959			207	12.1514
	208	14.3315			208	3.93253			208	10.9017
	209	13.5424			209	4.24556			209	8.19368
	210	13.2887			210	3.84668			210	11.0614
	211	13.7056			211	3.76727			211	11.0391
	212	13.526			212	4.1876			212	10.3109
	213	13.4634			213	3.83907			213	9.66151
	214	12.8506			214	3.85387			214	9.52229
	215	13.724			215	3.9025			215	8.67627
	216	13.8631			216	3.70872			216	9.29341
	217	13.2481			217	3.75359			217	10.6328
	218	13.5869			218	4.00103			218	10.2136
	219	13.1464			219	3.84801			219	11.1893
	220	12.7768			220	3.7166			220	8.1601
	221	14.0439			221	3.90264			221	6.39078
	222	11.5815			222	4.04403			222	6.50527
	223	14.1295			223	3.94443			223	6.75295
	224	13.1799			224	3.96276			224	7.11174
	225	12.4337			225	3.94636			225	7.37538
	226	13.3934			226	3.98612			226	3.99813
	227	13.9356			227	3.86776			227	4.01966
	228	14.0805			228	3.96781			228	3.75926
	229	15.0464			229	3.89749			229	3.85041
	230	14.132			230	3.7545			230	3.92001
	231	14.1797			231	3.93642			231	3.89405
	232	13.5277			232	3.82312			232	3.87048
	233	13.5548			233	3.88182			233	3.88944
	234	14.1418			234	3.88055			234	3.84667
	235	14.0501			235	3.7208			235	3.80716
	236	14.2517			236	3.78054			236	3.79168
	237	14.5146			237	3.81416			237	4.01256
	238	14.4389			238	3.71992			238	3.67946
	239	13.9321			239	3.82734			239	3.95457
	240	13.7129			240	3.91683			240	3.80122
	241	14.4686			241	3.77776			241	3.95754
	242	13.9124			242	3.72361			242	3.8467
	243	14.557			243	3.921			243	4.10905
	244	14.1708			244	3.84706			244	3.85526
	245	15.5309			245	4.02542			245	3.86463
	246	14.1996			246	3.91461			246	3.87052
	247	15.1186			247	3.81922			247	3.69586
	248	14.9931			248	3.7743			248	3.86913
	249	14.1268			249	3.79771			249	3.74762
	250	14.4162			250	3.76227			250	3.70679
	251	14.45			251	3.67167			251	3.80361
	252	15.4326			252	3.77685			252	3.9689
	253	15.0578			253	3.77802			253	3.90284
	254	15.2286			254	3.84608			254	3.83884
	255	14.5388			255	3.80828			255	3.83085
	256	14.566			256	3.90986			256	3.75981
	257	14.2682			257	3.9679			257	3.85957
	258	13.8768			258	4.11124			258	3.74296
	259	14.7596			259	3.93719			259	3.76066
	260	13.9698			260	3.91028			260	3.96761
	261	13.8802			261	3.9312			261	3.82542
	262	13.0993			262	4.02868			262	3.79142
	263	13.8228			263	3.77444			263	3.87378
	264	14.5334			264	3.96074			264	3.81676
	265	14.7899			265	4.1074			265	3.99577
	266	13.5867			266	3.89838			266	3.84042
	267	14.7333			267	4.01454			267	3.7714
	268	14.0667			268	3.91941			268	3.81097
	269	13.3012			269	3.88571			269	3.88108
	270	14.1998			270	3.90584			270	3.82911
	271	14.4746			271	3.85409			271	3.74366
	272	14.9549			272	3.74818			272	3.78895
	273	14.4584			273	3.9898			273	3.89246
	274	14.903			274	3.94501			274	3.79434
	275	16.3511			275	3.94192			275	3.84752
	276	15.8837			276	3.70004			276	4.09049
	277	14.311			277	3.792			277	4.01116
	278	15.0369			278	4.13505			278	3.94122
	279	14.622			279	3.82713			279	4.20445
	280	15.2599			280	4.13211			280	3.97142
	281	13.5471			281	3.97033			281	3.79876
	282	12.8231			282	3.87425			282	3.8319
	283	12.2933			283	3.8138			283	4.02956
	284	12.4219			284	3.8432			284	3.89005
	285	13.1783			285	3.88739			285	3.87843
	286	14.8762			286	3.83937			286	3.96745
	287	14.8622			287	3.92546			287	3.99021
	288	14.9774			288	3.99808			288	3.80611
	289	13.2129			289	3.9429			289	3.83075
	290	13.1081			290	3.86558			290	3.89859
	291	13.1345			291	3.95944			291	3.87519
	292	11.6758			292	4.0235			292	3.96572
	293	12.8619			293	3.96108			293	3.8032
	294	12.3678			294	3.79996			294	4.00548
	295	11.992			295	3.99776			295	3.79934
	296	11.6075			296	4.05995			296	3.94869
	297	12.3214			297	3.80144			297	3.76786
	298	12.6279			298	4.04641			298	3.90453
	299	12.2841			299	8.45239			299	3.70204
	300	12.0273			300	7.93368			300	3.796
4	1	9.79049		4	1	4.86587		4	1	10.2845
	2	8.74432			2	9.73669			2	10.0943
	3	9.52544			3	9.19922			3	11.6413
	4	9.26933			4	7.46612			4	11.9618
	5	9.98583			5	7.24728			5	11.6348
	6	9.44782			6	9.62541			6	11.0628
	7	11.126			7	7.81947			7	10.3921
	8	9.86912			8	8.44937			8	12.1298
	9	9.29495			9	8.22763			9	13.0742
	10	9.91198			10	8.97374			10	11.5722
	11	9.54112			11	6.88485			11	13.2299
	12	10.327			12	7.00776			12	13.6903
	13	10.4292			13	9.33843			13	13.5948
	14	10.3924			14	9.36623			14	12.3179
	15	10.2956			15	9.52185			15	11.7935
	16	10.3325			16	8.0359			16	10.9929
	17	10.5136			17	8.65281			17	11.6409
	18	10.1482			18	9.63209			18	11.4268
	19	10.292			19	9.00871			19	11.9708
	20	11.8796			20	7.67572			20	11.6718
	21	10.326			21	8.62317			21	11.7235
	22	10.3754			22	8.19477			22	10.9356
	23	9.62282			23	4.54197			23	12.0568
	24	10.0522			24	9.54385			24	9.85661
	25	10.843			25	8.34957			25	11.0477
	26	10.7559			26	8.08395			26	10.9141
	27	9.8248			27	10.1256			27	11.104
	28	9.2993			28	9.75102			28	10.7876
	29	11.0338			29	9.16754			29	11.2307
	30	10.0151			30	8.50557			30	10.315
	31	10.0426			31	8.54193			31	10.9612
	32	9.9366			32	8.94843			32	11.6089
	33	9.56714			33	7.98027			33	12.4838
	34	9.99581			34	9.59868			34	11.0712
	35	10.5101			35	8.88217			35	12.0312
	36	10.0092			36	7.99022			36	12.535
	37	10.2052			37	9.54684			37	11.6275
	38	10.1334			38	9.51406			38	11.9563
	39	10.3603			39	8.08247			39	12.0693
	40	9.58677			40	8.68943			40	12.734
	41	9.88536			41	6.91285			41	12.0537
	42	10.7438			42	6.09023			42	9.10199
	43	9.36349			43	8.95946			43	9.77799
	44	9.63317			44	9.17158			44	9.76117
	45	9.71835			45	8.4234			45	9.25009
	46	9.99321			46	6.93565			46	9.41055
	47	10.567			47	7.22239			47	8.57324
	48	10.1115			48	7.88824			48	8.67067
	49	9.74481			49	7.78904			49	8.4893
	50	9.85433			50	8.23149			50	9.95163
	51	10.511			51	7.48217			51	10.2678
	52	9.49111			52	7.47084			52	9.79523
	53	10.0615			53	7.30848			53	9.44392
	54	10.3693			54	7.70964			54	9.37502
	55	9.57628			55	7.81524			55	9.66176
	56	9.32029			56	7.22524			56	9.82999
	57	9.29617			57	7.54706			57	9.50338
	58	9.06996			58	8.80141			58	9.03848
	59	10.2434			59	7.53341			59	9.54438
	60	10.008			60	9.88161			60	9.71087
	61	10.6103			61	7.6388			61	10.0414
	62	10.8606			62	7.86502			62	10.6082
	63	10.2559			63	7.67618			63	10.4606
	64	10.4382			64	8.69308			64	11.066
	65	11.1064			65	8.06874			65	10.8105
	66	10.0381			66	6.41753			66	8.14181
	67	8.96944			67	8.26619			67	7.88219
	68	9.42921			68	6.74595			68	3.70613
	69	9.14299			69	7.06432			69	5.40786
	70	9.62282			70	7.33323			70	3.9267
	71	9.12634			71	7.24942			71	3.89
	72	9.91703			72	7.12839			72	3.8813
	73	10.5448			73	6.9845			73	4.24176
	74	9.63412			74	7.25277			74	3.80585
	75	9.7769			75	9.29686			75	3.94716
	76	8.48732			76	10.1721			76	3.85272
	77	9.55133			77	8.55375			77	3.90213
	78	8.24626			78	6.75821			78	3.80422
	79	8.77796			79	8.92003			79	3.95317
	80	9.81475			80	8.725			80	3.7664
	81	9.30557			81	7.67229			81	4.07349
	82	9.47278			82	8.23903			82	3.88364
	83	8.93901			83	7.40198			83	3.83391
	84	9.84366			84	6.91066			84	3.7888
	85	9.97722			85	9.5972			85	3.98384
	86	10.1909			86	11.0667			86	4.10704
	87	9.71153			87	10.5564			87	3.87592
	88	9.96102			88	9.25369			88	3.82599
	89	9.2491			89	8.67084			89	3.73595
	90	10.0617			90	8.94501			90	3.89572
	91	10.0675			91	8.46919			91	4.21593
	92	10.0385			92	7.62034			92	4.06434
	93	9.48199			93	7.81135			93	4.06013
	94	9.16964			94	8.27812			94	6.32266
	95	9.72305			95	7.69082			95	10.8658
	96	8.69125			96	8.49757			96	10.525
	97	9.43675			97	8.08143			97	10.6436
	98	8.5184			98	8.23216			98	9.63026
	99	8.99101			99	9.36144			99	10.8969
	100	9.61961			100	7.51478			100	11.8366
	101	8.90743			101	8.45791			101	11.4322
	102	8.72596			102	8.57131			102	11.7425
	103	9.89935			103	8.54286			103	11.1665
	104	10.5195			104	7.66447			104	11.0659
	105	10.2785			105	6.90502			105	10.3947
	106	9.53584			106	8.03927			106	10.8222
	107	9.68707			107	7.65293			107	11.0464
	108	7.80063			108	8.33835			108	11.159
	109	8.64239			109	7.45259			109	10.5133
	110	8.80513			110	9.13651			110	7.2039
	111	11.5044			111	7.68705			111	3.78567
	112	11.1079			112	9.60131			112	4.0231
	113	10.598			113	6.44507			113	4.22608
	114	9.52755			114	6.9533			114	7.3959
	115	10.5397			115	9.21663			115	9.39364
	116	10.2239			116	10.5186			116	6.81171
	117	10.1337			117	8.72878			117	6.95009
	118	11.251			118	8.42427			118	9.3818
	119	10.6377			119	9.31555			119	8.74967
	120	8.40742			120	11.2978			120	8.14862
	121	8.5595			121	12.7107			121	7.6482
	122	8.6586			122	11.7926			122	7.58829
	123	8.33625			123	7.45886			123	9.28648
	124	10.0292			124	8.70002			124	9.31642
	125	9.2021			125	8.06017			125	8.68703
	126	9.01876			126	10.449			126	7.51426
	127	8.82487			127	8.36359			127	7.67146
	128	8.11177			128	7.77492			128	9.1778
	129	8.55961			129	7.14286			129	8.1644
	130	9.3467			130	9.99795			130	7.38508
	131	8.91994			131	6.41601			131	8.54646
	132	9.19198			132	7.52467			132	8.592
	133	9.43675			133	3.80196			133	7.59075
	134	8.89882			134	4.3253			134	7.07841
	135	7.77272			135	3.83387			135	6.97579
	136	10.2761			136	3.91847			136	6.85841
	137	11.8065			137	3.85065			137	8.55736
	138	7.89394			138	3.88527			138	9.217
	139	8.55025			139	3.7271			139	7.82948
	140	8.72605			140	3.81973			140	9.72354
	141	8.65463			141	3.98252			141	10.2747
	142	9.31197			142	3.95864			142	10.735
	143	9.46083			143	3.9119			143	9.86174
	144	8.74183			144	3.934			144	11.5302
	145	9.17608			145	3.73234			145	8.27143
	146	8.10079			146	3.81802			146	10.4154
	147	9.92164			147	3.94093			147	3.72377
	148	8.29855			148	3.97904			148	4.082
	149	9.05253			149	3.80437			149	3.92837
	150	8.01584			150	3.89387			150	4.21305
	151	8.02699			151	3.99077			151	4.62018
	152	9.48765			152	3.99726			152	3.92391
	153	10.7128			153	3.9015			153	3.92996
	154	9.14444			154	3.76718			154	3.88096
	155	8.45304			155	3.6654			155	4.04558
	156	8.36298			156	3.89123			156	3.88578
	157	8.10687			157	3.7577			157	4.00212
	158	8.67971			158	3.74227			158	3.87352
	159	8.11198			159	3.90573			159	3.96518
	160	8.48395			160	4.15056			160	3.77906
	161	7.94081			161	3.94452			161	3.87898
	162	7.69882			162	3.98094			162	3.83735
	163	7.91687			163	3.83			163	4.00016
	164	8.66565			164	3.83262			164	3.94849
	165	8.34074			165	3.91627			165	3.7464
	166	8.04009			166	3.95857			166	3.70314
	167	8.44525			167	3.72532			167	3.96052
	168	7.57268			168	3.88874			168	4.08203
	169	10.6252			169	3.85661			169	3.89519
	170	8.53301			170	3.99882			170	3.90159
	171	8.65472			171	3.84467			171	3.96951
	172	6.31961			172	3.78228			172	5.74304
	173	6.89008			173	3.83836			173	4.02949
	174	7.39533			174	3.91665			174	4.45665
	175	7.62245			175	3.78202			175	4.12175
	176	7.36475			176	3.76469			176	3.76943
	177	7.45955			177	4.11006			177	3.86682
	178	7.35081			178	3.76441			178	3.87461
	179	7.91466			179	3.88921			179	4.22543
	180	8.31576			180	3.94599			180	4.35605
	181	7.10535			181	3.84606			181	3.89759
	182	7.84552			182	3.93908			182	4.00271
	183	7.66196			183	4.02727			183	3.88788
	184	6.62027			184	3.85014			184	3.77003
	185	7.02298			185	3.86175			185	3.96112
	186	8.15216			186	3.91054			186	3.69563
	187	7.17609			187	3.69034			187	3.94459
	188	6.67172			188	3.89936			188	4.09782
	189	8.23564			189	3.89088			189	3.84975
	190	6.95516			190	3.79073			190	3.81424
	191	7.74938			191	3.96852			191	4.44185
	192	8.93228			192	3.89638			192	3.98098
	193	6.97141			193	3.91696			193	4.0113
	194	8.44207			194	3.96823			194	3.73049
	195	7.41873			195	3.9775			195	3.82091
	196	7.46111			196	3.71922			196	3.88485
	197	7.6851			197	3.83521			197	3.8108
	198	8.03429			198	3.83662			198	3.68872
	199	7.45482			199	3.9101			199	3.95185
	200	6.88081			200	3.79311			200	3.85667
	201	8.57689			201	3.74187			201	3.84379
	202	7.90284			202	3.65414			202	3.85264
	203	7.91465			203	3.83334			203	4.07417
	204	7.53338			204	3.92742			204	3.92999
	205	7.32583			205	3.91853			205	3.78525
	206	7.90794			206	3.54763			206	4.091
	207	8.97238			207	3.72181			207	4.02568
	208	9.40708			208	3.88991			208	3.88945
	209	8.60141			209	3.98428			209	4.0876
	210	7.82261			210	3.90362			210	3.90427
	211	6.38022			211	3.83605			211	3.85316
	212	7.84953			212	3.88663			212	3.98248
	213	4.09898			213	3.74774			213	3.87781
	214	9.38489			214	4.0392			214	3.79574
	215	7.76866			215	3.87835			215	3.75215
	216	8.37103			216	3.91756			216	3.82857
	217	8.38214			217	3.99439			217	3.8988
	218	8.54579			218	3.84947			218	3.93217
	219	9.4439			219	3.91262			219	3.84074
	220	10.8838			220	3.90376			220	3.76996
	221	9.36502			221	3.87716			221	3.74399
	222	10.2342			222	4.03858			222	3.74808
	223	9.19388			223	3.91707			223	3.89288
	224	8.98367			224	3.93912			224	4.01857
	225	7.85745			225	3.74683			225	3.84305
	226	8.44371			226	3.86634			226	3.77723
	227	8.05488			227	4.28205			227	3.86497
	228	6.17992			228	3.83797			228	3.98048
	229	7.16049			229	3.94607			229	3.8714
	230	7.12929			230	3.96903			230	3.75496
	231	7.0912			231	3.9249			231	3.89256
	232	8.18904			232	3.70183			232	3.7154
	233	7.47023			233	3.9021			233	3.89595
	234	7.17995			234	3.92286			234	3.75955
	235	7.6612			235	3.80563			235	3.90908
	236	7.51646			236	3.94888			236	3.86941
	237	6.98766			237	3.74355			237	3.93065
	238	7.14541			238	3.99727			238	3.96346
	239	6.79691			239	3.90757			239	3.93032
	240	7.15733			240	3.86549			240	3.87697
	241	6.99028			241	3.88061			241	3.82275
	242	6.8125			242	3.86902			242	3.76932
	243	7.47582			243	4.0889			243	4.1237
	244	6.79728			244	4.11607			244	3.87652
	245	6.77937			245	3.84233			245	3.79182
	246	6.80755			246	4.07097			246	3.70789
	247	6.90626			247	3.91318			247	3.87345
	248	9.63139			248	3.94824			248	3.8026
	249	10.528			249	3.87479			249	3.98221
	250	9.58983			250	3.89971			250	3.9299
	251	7.69982			251	3.85215			251	3.76507
	252	10.1601			252	3.85097			252	3.93229
	253	9.08272			253	3.83051			253	3.78228
	254	7.37611			254	4.20674			254	3.90769
	255	7.94367			255	3.79896			255	4.18639
	256	7.40312			256	4.04395			256	3.7735
	257	5.88414			257	3.8033			257	3.88842
	258	4.05308			258	3.92299			258	3.78711
	259	3.92488			259	3.7537			259	3.75385
	260	3.77246			260	3.79703			260	3.87845
	261	3.80294			261	3.93551			261	3.89211
	262	4.05218			262	3.77482			262	3.96134
	263	3.78531			263	3.85864			263	4.06459
	264	3.7446			264	3.94599			264	3.89812
	265	4.14084			265	3.94753			265	3.96778
	266	3.88015			266	3.87886			266	3.73617
	267	3.84445			267	3.92565			267	3.96082
	268	3.86895			268	3.78458			268	3.8301
	269	3.75255			269	3.95303			269	3.96692
	270	3.81887			270	3.86587			270	3.96374
	271	3.80937			271	3.82708			271	3.9124
	272	4.09311			272	3.88591			272	3.83616
	273	3.82624			273	3.90952			273	3.86101
	274	3.82285			274	3.8642			274	3.95733
	275	3.96838			275	3.86117			275	3.92243
	276	3.92432			276	3.82404			276	4.058
	277	4.17129			277	3.99134			277	3.92344
	278	3.97849			278	3.66972			278	3.96044
	279	3.94014			279	3.79421			279	3.70757
	280	4.12783			280	4.01053			280	3.88923
	281	3.93146			281	3.7769			281	3.84965
	282	3.98164			282	3.94433			282	3.85532
	283	3.7643			283	3.82298			283	3.88769
	284	4.05347			284	3.85971			284	3.95356
	285	4.2517			285	3.89406			285	3.73912
	286	3.86235			286	4.12389			286	3.86021
	287	3.90721			287	3.92253			287	4.11697
	288	3.73356			288	3.776			288	3.88984
	289	7.19919			289	3.86931			289	3.95135
	290	7.49515			290	3.86454			290	3.88879
	291	6.79323			291	3.89658			291	3.94619
	292	9.48482			292	3.9793			292	3.7889
	293	7.3438			293	3.88045			293	3.84326
	294	7.90031			294	3.78361			294	3.76534
	295	7.51011			295	3.95556			295	3.96517
	296	8.02187			296	3.83828			296	3.87117
	297	8.25378			297	4.0312			297	3.73002
	298	7.85668			298	4.53101			298	3.95191
	299	8.27061			299	3.86342			299	3.92491
	300	8.0343			300	4.09788			300	3.84927
5	1	8.25762		5	1	9.51983		5	1	9.09896
	2	7.85886			2	8.4385			2	7.80176
	3	9.66039			3	5.97363			3	6.42813
	4	8.77271			4	9.32431			4	9.36253
	5	7.3972			5	8.9835			5	7.97102
	6	8.96484			6	9.49086			6	7.83079
	7	6.36482			7	7.98237			7	8.32145
	8	6.57746			8	9.23248			8	8.53757
	9	6.99908			9	9.29906			9	10.335
	10	8.17952			10	8.34217			10	9.44357
	11	9.78456			11	4.21163			11	9.54006
	12	8.40034			12	5.17141			12	9.143
	13	8.15161			13	7.75582			13	9.19523
	14	8.64755			14	4.2809			14	9.14897
	15	6.52231			15	6.49358			15	8.43937
	16	6.73332			16	7.63786			16	8.57752
	17	7.1882			17	7.77308			17	8.38295
	18	7.62084			18	7.63457			18	9.20328
	19	8.42629			19	8.85172			19	8.70708
	20	7.68799			20	7.86242			20	8.64011
	21	6.7298			21	8.28303			21	7.83235
	22	7.09391			22	7.70146			22	8.9366
	23	7.08743			23	7.93475			23	7.8431
	24	7.37304			24	8.15345			24	7.11124
	25	6.65888			25	8.24413			25	8.81469
	26	7.56762			26	7.92495			26	8.26322
	27	9.2408			27	9.00825			27	8.06559
	28	9.37325			28	7.62852			28	7.72646
	29	10.0581			29	9.8983			29	8.51031
	30	11.1528			30	8.51032			30	8.3813
	31	11.7659			31	8.9655			31	9.82341
	32	10.0928			32	9.98771			32	9.48382
	33	10.025			33	10.5424			33	9.33128
	34	9.48385			34	12.3132			34	7.48255
	35	9.0665			35	11.8383			35	9.78257
	36	10.1927			36	9.88282			36	8.4238
	37	11.2455			37	8.40433			37	10.023
	38	11.7174			38	7.28249			38	9.38129
	39	11.6057			39	8.63965			39	9.20067
	40	12.8846			40	6.71676			40	8.5186
	41	14.5764			41	9.45821			41	7.97173
	42	14.4599			42	9.32925			42	9.33753
	43	15.2214			43	8.34301			43	9.07809
	44	14.0351			44	9.5539			44	8.13791
	45	14.9625			45	8.12192			45	8.13776
	46	13.1069			46	7.67162			46	9.70687
	47	14.6773			47	8.45672			47	7.61203
	48	14.8264			48	10.0853			48	4.48359
	49	15.5988			49	9.38649			49	3.97334
	50	14.4477			50	8.26621			50	4.47359
	51	13.9632			51	7.92214			51	5.40314
	52	16.5161			52	7.81102			52	4.73192
	53	11.8952			53	8.89206			53	9.67528
	54	13.6708			54	8.40846			54	8.67661
	55	11.1511			55	9.80896			55	10.1093
	56	11.7071			56	9.25388			56	8.18515
	57	11.7608			57	8.52318			57	7.15197
	58	11.5688			58	8.10476			58	9.71697
	59	13.1277			59	7.85256			59	7.72975
	60	8.13963			60	9.69398			60	9.95187
	61	8.28252			61	9.46668			61	8.50322
	62	10.5124			62	9.78416			62	10.265
	63	7.80844			63	9.91149			63	7.06067
	64	8.95505			64	11.8953			64	3.84944
	65	8.6547			65	7.80088			65	4.07307
	66	7.54401			66	8.23742			66	3.70649
	67	8.38838			67	6.74502			67	3.8393
	68	7.21973			68	9.17642			68	3.78172
	69	8.47802			69	9.48186			69	3.74344
	70	8.2567			70	9.56114			70	3.77339
	71	8.4216			71	9.53767			71	3.9875
	72	8.27739			72	6.05053			72	3.97583
	73	7.45143			73	8.04391			73	3.673
	74	8.17808			74	8.32182			74	3.69584
	75	9.94012			75	8.79262			75	3.88352
	76	14.9515			76	7.67841			76	3.95765
	77	6.90776			77	7.819			77	3.91391
	78	8.49974			78	8.76749			78	3.69292
	79	8.27743			79	8.28087			79	3.97919
	80	10.2051			80	8.8298			80	3.91617
	81	8.73551			81	8.75944			81	3.97242
	82	8.10049			82	9.51462			82	3.76094
	83	8.67174			83	8.66871			83	3.72485
	84	8.34955			84	8.43955			84	3.63302
	85	7.71772			85	9.53427			85	3.81998
	86	7.82325			86	8.35399			86	3.8089
	87	9.1286			87	8.19908			87	3.89067
	88	8.86059			88	9.14358			88	4.06215
	89	12.632			89	8.33945			89	3.83743
	90	12.2723			90	8.94822			90	3.92124
	91	13.4546			91	6.39721			91	3.85702
	92	13.2635			92	7.87677			92	3.9474
	93	11.7484			93	5.45637			93	3.72896
	94	13.0283			94	8.58628			94	3.9878
	95	12.9381			95	12.3372			95	3.81
	96	11.6697			96	10.5126			96	3.91842
	97	9.79428			97	13.077			97	3.6773
	98	9.71896			98	11.8714			98	4.06178
	99	10.3304			99	10.1884			99	3.78308
	100	9.77555			100	10.0534			100	3.88509
	101	11.6492			101	10.2275			101	3.8509
	102	14.5987			102	9.125			102	3.99157
	103	13.2064			103	9.52483			103	3.87138
	104	9.76026			104	9.62805			104	3.64171
	105	12.0353			105	10.2459			105	3.89074
	106	12.1468			106	9.79289			106	3.88975
	107	12.2115			107	10.4562			107	3.91214
	108	12.6789			108	9.53155			108	3.94246
	109	13.3122			109	8.86234			109	3.83187
	110	13.9131			110	9.80139			110	3.69629
	111	13.8405			111	10.1095			111	3.79104
	112	13.2445			112	10.2972			112	3.82536
	113	13.4196			113	9.9065			113	4.01776
	114	13.7046			114	11.7706			114	3.83022
	115	11.914			115	8.6817			115	3.62041
	116	11.592			116	10.1805			116	3.82751
	117	10.1612			117	9.25489			117	3.60918
	118	12.2119			118	10.3268			118	3.93254
	119	11.1311			119	9.14149			119	3.83382
	120	11.6758			120	9.7721			120	3.91997
	121	12.2603			121	11.1667			121	3.978
	122	11.219			122	9.0631			122	3.82939
	123	11.2233			123	9.44876			123	3.94114
	124	10.3671			124	10.6101			124	3.78855
	125	10.8173			125	9.20102			125	3.9075
	126	11.9201			126	11.7207			126	3.71391
	127	11.3133			127	13.0281			127	3.77683
	128	12.7525			128	13.3172			128	3.85076
	129	12.766			129	12.3943			129	3.93388
	130	12.0656			130	13.5615			130	3.94474
	131	10.9992			131	7.62268			131	3.77345
	132	10.9767			132	9.64537			132	3.94028
	133	11.1056			133	10.0902			133	3.87613
	134	11.3204			134	10.6768			134	3.7732
	135	10.615			135	8.49594			135	3.98529
	136	11.5158			136	10.9264			136	3.83601
	137	10.8447			137	10.2365			137	3.69729
	138	10.8548			138	10.0521			138	3.96217
	139	12.6848			139	10.1509			139	3.81683
	140	14.0764			140	10.2173			140	3.74498
	141	14.1057			141	12.0509			141	3.99051
	142	12.2435			142	9.2897			142	3.91165
	143	13.7798			143	6.80988			143	3.75192
	144	10.4838			144	8.89252			144	3.72058
	145	10.8269			145	6.71958			145	3.79265
	146	10.485			146	9.43674			146	3.78939
	147	13.8168			147	6.07789			147	4.03403
	148	13.8765			148	6.82565			148	3.82619
	149	13.0413			149	3.899			149	3.81904
	150	12.6887			150	3.82289			150	3.83972
	151	12.9673			151	3.90862			151	3.86601
	152	12.1887			152	4.32778			152	3.7574
	153	13.2791			153	3.769			153	3.8103
	154	13.6274			154	3.79254			154	3.73933
	155	12.8165			155	3.89087			155	3.68604
	156	13.4634			156	3.75943			156	3.71703
	157	11.3187			157	3.93114			157	3.82291
	158	10.8079			158	3.82345			158	3.81987
	159	11.2206			159	3.87255			159	3.84664
	160	12.0572			160	4.06112			160	3.89016
	161	14.0966			161	8.10751			161	3.8997
	162	14.1476			162	3.97639			162	3.8959
	163	12.9691			163	3.96031			163	3.82495
	164	11.9302			164	3.80862			164	3.79786
	165	11.9378			165	3.78607			165	3.85027
	166	10.2856			166	3.67243			166	3.97313
	167	10.8725			167	5.23618			167	3.93056
	168	10.9165			168	3.96737			168	3.85587
	169	11.6701			169	3.89681			169	3.81938
	170	12.8429			170	3.77599			170	3.92376
	171	10.0462			171	4.07797			171	3.94019
	172	11.7765			172	3.76941			172	3.75629
	173	10.5069			173	6.33297			173	4.00702
	174	10.9852			174	7.63137			174	4.02773
	175	10.9577			175	9.42408			175	3.81026
	176	9.67767			176	8.31019			176	3.74189
	177	10.2721			177	8.77543			177	3.8077
	178	11.5974			178	8.60211			178	3.91899
	179	10.335			179	6.91742			179	3.76492
	180	11.2933			180	6.99562			180	3.95243
	181	10.5482			181	6.70346			181	3.8469
	182	11.7787			182	7.47308			182	3.79632
	183	12.3909			183	6.72292			183	3.71886
	184	14.3516			184	7.00274			184	3.74058
	185	11.5524			185	6.66064			185	3.93149
	186	10.1978			186	6.8095			186	3.97962
	187	10.5034			187	6.8383			187	3.71296
	188	10.6866			188	7.00257			188	3.71819
	189	11.0882			189	7.35204			189	3.91115
	190	9.8831			190	7.80975			190	3.7239
	191	10.7424			191	6.41922			191	3.96893
	192	10.5433			192	6.03425			192	3.96714
	193	10.4287			193	3.86375			193	3.74301
	194	11.2581			194	3.9044			194	3.93754
	195	9.98236			195	3.8359			195	4.01928
	196	10.4338			196	3.77911			196	3.93244
	197	9.69137			197	3.7825			197	3.76894
	198	11.6642			198	3.93337			198	3.85633
	199	9.67858			199	3.88361			199	3.83659
	200	10.7816			200	3.90549			200	3.92643
	201	11.6143			201	3.89612			201	3.83022
	202	11.1704			202	5.0683			202	3.82858
	203	11.687			203	9.86069			203	3.86023
	204	13.1711			204	8.64292			204	3.81441
	205	11.4258			205	7.03356			205	3.61101
	206	11.0008			206	8.29848			206	3.77871
	207	10.7437			207	3.7795			207	3.71863
	208	10.752			208	3.82122			208	3.82425
	209	10.2641			209	3.71708			209	3.84681
	210	10.9133			210	3.97316			210	3.92124
	211	11.074			211	4.06419			211	4.03397
	212	12.1263			212	3.931			212	3.92791
	213	10.4802			213	3.76148			213	3.7972
	214	12.0951			214	3.91098			214	3.76722
	215	11.9397			215	3.74628			215	3.87117
	216	12.7096			216	3.80741			216	3.84325
	217	12.5139			217	3.87839			217	3.7957
	218	10.6583			218	3.69339			218	3.91748
	219	10.6673			219	3.80809			219	3.87677
	220	10.662			220	4.06852			220	3.73732
	221	10.3862			221	3.74849			221	3.83065
	222	12.3776			222	3.95892			222	3.96652
	223	12.2475			223	3.81244			223	3.94609
	224	12.3646			224	3.80616			224	3.83284
	225	12.4194			225	3.78972			225	3.86033
	226	9.51			226	3.97791			226	3.79406
	227	9.30643			227	3.79921			227	3.64287
	228	9.28331			228	3.98938			228	3.82317
	229	11.5321			229	3.78527			229	3.78502
	230	11.8158			230	3.76037			230	3.95433
	231	11.293			231	3.86403			231	3.92636
	232	12.0569			232	6.87223			232	3.82337
	233	11.6998			233	7.78619			233	4.58624
	234	11.8677			234	7.25021			234	4.33796
	235	11.4664			235	6.0522			235	4.03269
	236	12.2786			236	7.51272			236	4.0711
	237	10.5829			237	7.6416			237	3.79723
	238	10.6207			238	6.51838			238	3.76412
	239	11.4181			239	6.04525			239	4.19092
	240	9.84809			240	6.53843			240	3.8675
	241	12.2335			241	3.5532			241	3.84689
	242	12.0071			242	3.80176			242	3.78506
	243	11.6207			243	3.89655			243	3.85667
	244	12.0263			244	3.78344			244	3.84303
	245	11.5505			245	3.75778			245	3.90571
	246	12.2662			246	3.93651			246	3.87552
	247	11.6208			247	3.99867			247	3.88043
	248	12.3534			248	3.82258			248	3.77773
	249	13.6174			249	3.57419			249	3.77959
	250	11.5462			250	3.78801			250	3.88384
	251	11.1932			251	3.83994			251	3.77968
	252	11.0162			252	3.7947			252	3.87404
	253	11.7006			253	3.78303			253	3.78335
	254	11.6707			254	3.87777			254	3.70201
	255	11.2826			255	3.75222			255	3.83451
	256	11.8141			256	3.83157			256	3.84587
	257	11.8323			257	3.725			257	3.8118
	258	11.5875			258	3.78253			258	3.91557
	259	11.3296			259	3.80721			259	3.90375
	260	12			260	3.93023			260	3.77664
	261	11.3455			261	3.82887			261	3.84379
	262	11.7284			262	3.79359			262	3.80322
	263	10.8833			263	3.96092			263	3.97669
	264	11.4066			264	3.8169			264	4.88402
	265	10.9782			265	3.68797			265	3.97957
	266	11.4296			266	3.76061			266	3.75375
	267	13.0045			267	3.7917			267	3.99822
	268	11.5032			268	3.87089			268	3.80774
	269	11.5474			269	3.88477			269	3.88234
	270	12.2204			270	3.80236			270	3.81063
	271	11.3609			271	3.70826			271	4.15102
	272	12.3551			272	3.85057			272	3.79855
	273	12.6778			273	3.79398			273	3.85593
	274	11.6826			274	3.78025			274	3.70408
	275	12.0023			275	3.84371			275	3.89406
	276	12.1257			276	4.09416			276	3.9104
	277	14.0996			277	3.80302			277	3.81085
	278	13.7105			278	5.10331			278	3.85237
	279	14.4721			279	3.66507			279	3.7915
	280	11.4693			280	3.94254			280	3.93905
	281	11.3111			281	3.85752			281	3.99112
	282	12.3184			282	3.7454			282	3.98077
	283	13.7686			283	3.82549			283	3.99526
	284	14.2092			284	3.92219			284	3.8603
	285	13.459			285	3.76722			285	4.54872
	286	13.7982			286	6.45961			286	3.78516
	287	13.5213			287	3.90477			287	4.43737
	288	12.1497			288	3.88225			288	3.93403
	289	11.9292			289	3.8396			289	3.95533
	290	14.2249			290	4.02022			290	3.95916
	291	13.7506			291	3.77653			291	3.71589
	292	13.0523			292	3.85356			292	3.81467
	293	12.1259			293	3.95467			293	3.9393
	294	12.1798			294	3.9545			294	3.82825
	295	14.1274			295	3.83229			295	3.91912
	296	13.3963			296	4.08758			296	3.80656
	297	13.479			297	4.01862			297	3.80708
	298	12.1458			298	3.98874			298	3.88125
	299	12.515			299	3.85489			299	3.79696
	300	13.2376			300	3.92526			300	3.90612

## Sheet: Fig. 3D
Fig. 3D The whole-cell ELISA-based assay to measure the surface expression of CXCR7.
The surface expresssion of CXCR7 (% normalized)
Replicate	pcDNA	CXCR7WT	CXCR7E358A
1	69.4444	100	136.111
2	67.5676	97.2973	132.432
3	21.9298	100	70.8333

## Sheet: Fig. 3E
Fig. 3E CXCL12-induced βarr2 recruitment to CXCR7WT and CXCR7E358A in the Tango assay.
βarr2 recruitment (% nomalized)
CXCL12, Log (M)	CXCR7WT								CXCL12, Log (M)	CXCR7E358A
	1	2	3	4	5	6	7			1	2	3	4	5	6	7
-7	100	100	100	100	100	100	100		-7	1	0.59	0.65	-0.68	2.98	-4.09	4
-8	94.67	56.9	69.38	98.1	99.21	105.62	125.71		-8	1.11	0.75	0.42	2.73	7.11	-3.18	9.1
-8.5	66.28	22.55	25.73	82.62	77.18	65.56	104.88		-8.5	0.11	-0.07	0.11	2.06	6.82	-1.51	-3.4
-9	29.53	4.47	10.51	39.63	27.62	27.4	59.79		-9	0.74	-0.08	0.44	0.15	3.88	-9.11	6.2
-9.5	6.03	1.69	5	8.76	3.16	13.07	8.59		-9.5	0.01	-0.15	0	0.57	4.89	-1.51	-9.4
-10	2.23	0.21	2.09	2.37	-0.56	4.52	4.81		-10	-0.06	-0.18	0.29	0.87	2.96	-5.4	9.1
-10.5	0.24	-0.2	1.28	4.48	0.86	8.53	-5.52		-10.5	-0.25	0.31	0.13	0.37	4.42	-9.32	-9.8
-11	1.56	-0.32	0.74	1.36	1.28	-1.59	1.9		-11	-0.18	-0.02	-0.13	0.93	6.53	-11.05	2.2
-12	0.72	0.76	-0.75	1.15	-3.7	3.92	0.11		-12	-0.34	-0.11	-0.25	0.64	2.96	-9.17	-9.4
-13	0.35	-0.09	0.47	0.04	-5.38	-10.3	-1.64		-13	0.02	-0.2	-0.35	0.56	5.83	3.64	-8.4
-14	0.71	0.47	-0.16	NA	NA	0.22	-11.6		-14	0.39	-0.01	0.21	0.86	2.57	-4.8	-1.1

## Sheet: Fig. 4
Fig. 4 HDX profile changes of βarr2 upon co-incubation with C7pp2.
HDX-MS Summary			HDX-MS Data of βarr2 upon C7pp2 Binding
Data Set	βarr2		Protein state	Start	End	Sequence	Peptide mass (Da)	Retention time (min)	HDX time (sec)	Uptake (D)	Uptake SD (D)
HDX reaction details	20 mM HEPES pD 7.4, 150 mM NaCl, and 10% glycerol		βarr2 alone	1	20	MGEKPGTRVFKKSSPNCKLT	2208.16	3.60477	10	4.98598	0.122239
HDX time course (s)	10, 100, 1000, 10000		βarr2 alone	1	20	MGEKPGTRVFKKSSPNCKLT	2208.16	3.60239	100	5.34374	0.203953
HDX control samples	N/A		βarr2 alone	1	20	MGEKPGTRVFKKSSPNCKLT	2208.16	3.60602	1000	5.34789	0.0347295
Back-exchange (mean / IQR)	N/A		βarr2 alone	1	20	MGEKPGTRVFKKSSPNCKLT	2208.16	3.60596	10000	5.80575	0.284845
# of Peptides	32		βarr2+C7pp2	1	20	MGEKPGTRVFKKSSPNCKLT	2208.16	3.60077	10	4.9845	0.127378
Sequence coverage	0.743		βarr2+C7pp2	1	20	MGEKPGTRVFKKSSPNCKLT	2208.16	3.60215	100	5.33753	0.122402
Average peptide length / Redundancy	13.15625/1.34		βarr2+C7pp2	1	20	MGEKPGTRVFKKSSPNCKLT	2208.16	3.60297	1000	5.51475	0.177164
Replicates (biological or technical)	3 (biological)		βarr2+C7pp2	1	20	MGEKPGTRVFKKSSPNCKLT	2208.16	3.59647	10000	5.86029	0.214943
Repeatability	0.0636109		βarr2 alone	22	32	YLGKRDFVDHL	1362.72	5.0433	10	0.901401	0.0555469
Significant differences in HDX (delta HDX > X D)	0.2 Da		βarr2 alone	22	32	YLGKRDFVDHL	1362.72	5.04235	100	1.30663	0.0355759
			βarr2 alone	22	32	YLGKRDFVDHL	1362.72	5.04129	1000	2.01245	0.0472914
			βarr2 alone	22	32	YLGKRDFVDHL	1362.72	5.04143	10000	2.51787	0.0613844
			βarr2+C7pp2	22	32	YLGKRDFVDHL	1362.72	5.05323	10	1.0317	0.0351478
			βarr2+C7pp2	22	32	YLGKRDFVDHL	1362.72	5.05095	100	1.39373	0.0303784
			βarr2+C7pp2	22	32	YLGKRDFVDHL	1362.72	5.05459	1000	1.97478	0.060573
			βarr2+C7pp2	22	32	YLGKRDFVDHL	1362.72	5.05128	10000	2.45792	0.0543742
			βarr2 alone	33	43	DKVDPVDGVVL	1155.63	5.54337	10	0.608307	0.0137372
			βarr2 alone	33	43	DKVDPVDGVVL	1155.63	5.54512	100	0.763822	0.00928365
			βarr2 alone	33	43	DKVDPVDGVVL	1155.63	5.54121	1000	0.880293	0.0356817
			βarr2 alone	33	43	DKVDPVDGVVL	1155.63	5.54387	10000	0.960142	0.0412305
			βarr2+C7pp2	33	43	DKVDPVDGVVL	1155.63	5.54414	10	0.553517	0.00725786
			βarr2+C7pp2	33	43	DKVDPVDGVVL	1155.63	5.5458	100	0.73735	0.0244133
			βarr2+C7pp2	33	43	DKVDPVDGVVL	1155.63	5.54552	1000	0.87007	0.00961336
			βarr2+C7pp2	33	43	DKVDPVDGVVL	1155.63	5.54422	10000	0.980421	0.0185333
			βarr2 alone	62	69	FRYGREDL	1055.53	4.59851	10	1.91383	0.078855
			βarr2 alone	62	69	FRYGREDL	1055.53	4.59847	100	2.04703	0.0524284
			βarr2 alone	62	69	FRYGREDL	1055.53	4.5999	1000	2.3799	0.0402156
			βarr2 alone	62	69	FRYGREDL	1055.53	4.59913	10000	2.57867	0.0341296
			βarr2+C7pp2	62	69	FRYGREDL	1055.53	4.59743	10	1.9825	0.0277027
			βarr2+C7pp2	62	69	FRYGREDL	1055.53	4.59597	100	2.20004	0.0296994
			βarr2+C7pp2	62	69	FRYGREDL	1055.53	4.59757	1000	2.48917	0.0224574
			βarr2+C7pp2	62	69	FRYGREDL	1055.53	4.59912	10000	2.61692	0.0321441
			βarr2 alone	63	69	RYGREDL	908.458	3.84566	10	1.95932	0.0651794
			βarr2 alone	63	69	RYGREDL	908.458	3.84623	100	2.03665	0.0403336
			βarr2 alone	63	69	RYGREDL	908.458	3.84805	1000	2.21087	0.0449234
			βarr2 alone	63	69	RYGREDL	908.458	3.84658	10000	2.1849	0.0521082
			βarr2+C7pp2	63	69	RYGREDL	908.458	3.84405	10	1.99312	0.0366567
			βarr2+C7pp2	63	69	RYGREDL	908.458	3.84306	100	2.11349	0.0558646
			βarr2+C7pp2	63	69	RYGREDL	908.458	3.84554	1000	2.21476	0.0330164
			βarr2+C7pp2	63	69	RYGREDL	908.458	3.84707	10000	2.19072	0.0239649
			βarr2 alone	70	76	DVLGLSF	750.403	7.11702	10	2.43948	0.0704153
			βarr2 alone	70	76	DVLGLSF	750.403	7.12314	100	2.43743	0.0556605
			βarr2 alone	70	76	DVLGLSF	750.403	7.12543	1000	2.46089	0.0786776
			βarr2 alone	70	76	DVLGLSF	750.403	7.12647	10000	2.39215	0.0549374
			βarr2+C7pp2	70	76	DVLGLSF	750.403	7.12005	10	2.56305	0.0524404
			βarr2+C7pp2	70	76	DVLGLSF	750.403	7.11795	100	2.58552	0.0678883
			βarr2+C7pp2	70	76	DVLGLSF	750.403	7.12172	1000	2.55286	0.0482782
			βarr2+C7pp2	70	76	DVLGLSF	750.403	7.12263	10000	2.54906	0.0491019
			βarr2 alone	75	81	SFRKDLF	912.494	5.16815	10	1.0448	0.0386023
			βarr2 alone	75	81	SFRKDLF	912.494	5.16898	100	1.13505	0.0508358
			βarr2 alone	75	81	SFRKDLF	912.494	5.16793	1000	1.44918	0.0470265
			βarr2 alone	75	81	SFRKDLF	912.494	5.16712	10000	1.9135	0.0190414
			βarr2+C7pp2	75	81	SFRKDLF	912.494	5.1773	10	1.07361	0.0127919
			βarr2+C7pp2	75	81	SFRKDLF	912.494	5.17669	100	1.21123	0.0157114
			βarr2+C7pp2	75	81	SFRKDLF	912.494	5.17874	1000	1.51213	0.00385921
			βarr2+C7pp2	75	81	SFRKDLF	912.494	5.17876	10000	1.97846	0.0211061
			βarr2 alone	85	105	YQAFPPMPNPPRPPTRLQDRL	2491.3	5.2957	10	2.56746	0.0976098
			βarr2 alone	85	105	YQAFPPMPNPPRPPTRLQDRL	2491.3	5.29572	100	3.08339	0.0905693
			βarr2 alone	85	105	YQAFPPMPNPPRPPTRLQDRL	2491.3	5.29405	1000	3.42134	0.108195
			βarr2 alone	85	105	YQAFPPMPNPPRPPTRLQDRL	2491.3	5.29655	10000	4.19522	0.277465
			βarr2+C7pp2	85	105	YQAFPPMPNPPRPPTRLQDRL	2491.3	5.29953	10	2.60447	0.147272
			βarr2+C7pp2	85	105	YQAFPPMPNPPRPPTRLQDRL	2491.3	5.29971	100	3.08847	0.193032
			βarr2+C7pp2	85	105	YQAFPPMPNPPRPPTRLQDRL	2491.3	5.30161	1000	3.55321	0.0735765
			βarr2+C7pp2	85	105	YQAFPPMPNPPRPPTRLQDRL	2491.3	5.29833	10000	4.38146	0.29894
			βarr2 alone	119	133	TIPQNLPCSVTLQPG	1567.81	4.23411	10	6.17968	0.0999131
			βarr2 alone	119	133	TIPQNLPCSVTLQPG	1567.81	4.23197	100	6.72054	0.0780623
			βarr2 alone	119	133	TIPQNLPCSVTLQPG	1567.81	4.23489	1000	6.71197	0.0646174
			βarr2 alone	119	133	TIPQNLPCSVTLQPG	1567.81	4.23305	10000	6.66063	0.0868772
			βarr2+C7pp2	119	133	TIPQNLPCSVTLQPG	1567.81	4.23355	10	5.93684	0.112287
			βarr2+C7pp2	119	133	TIPQNLPCSVTLQPG	1567.81	4.23145	100	6.72577	0.0615711
			βarr2+C7pp2	119	133	TIPQNLPCSVTLQPG	1567.81	4.23239	1000	6.73695	0.113505
			βarr2+C7pp2	119	133	TIPQNLPCSVTLQPG	1567.81	4.23416	10000	6.70664	0.0206244
			βarr2 alone	131	147	QPGPEDTGKACGVDFEI	1762.8	4.48556	10	3.24718	0.183797
			βarr2 alone	131	147	QPGPEDTGKACGVDFEI	1762.8	4.48566	100	3.7456	0.0865338
			βarr2 alone	131	147	QPGPEDTGKACGVDFEI	1762.8	4.48559	1000	4.23294	0.103008
			βarr2 alone	131	147	QPGPEDTGKACGVDFEI	1762.8	4.48782	10000	4.47889	0.0820234
			βarr2+C7pp2	131	147	QPGPEDTGKACGVDFEI	1762.8	4.48523	10	3.33865	0.071082
			βarr2+C7pp2	131	147	QPGPEDTGKACGVDFEI	1762.8	4.4839	100	3.90184	0.0742037
			βarr2+C7pp2	131	147	QPGPEDTGKACGVDFEI	1762.8	4.48491	1000	4.3711	0.0748365
			βarr2+C7pp2	131	147	QPGPEDTGKACGVDFEI	1762.8	4.48473	10000	4.6296	0.0490174
			βarr2 alone	168	187	IIRKVQFAPETPGPQPSAET	2166.16	4.36687	10	4.7954	0.112639
			βarr2 alone	168	187	IIRKVQFAPETPGPQPSAET	2166.16	4.37159	100	5.15727	0.0315359
			βarr2 alone	168	187	IIRKVQFAPETPGPQPSAET	2166.16	4.37014	1000	5.66656	0.0755669
			βarr2 alone	168	187	IIRKVQFAPETPGPQPSAET	2166.16	4.37037	10000	6.2205	0.132003
			βarr2+C7pp2	168	187	IIRKVQFAPETPGPQPSAET	2166.16	4.37164	10	4.71405	0.0350008
			βarr2+C7pp2	168	187	IIRKVQFAPETPGPQPSAET	2166.16	4.36949	100	5.08338	0.0444541
			βarr2+C7pp2	168	187	IIRKVQFAPETPGPQPSAET	2166.16	4.37202	1000	5.65288	0.0347406
			βarr2+C7pp2	168	187	IIRKVQFAPETPGPQPSAET	2166.16	4.37296	10000	6.24296	0.130772
			βarr2 alone	187	195	TTRHFLMSD	1107.53	4.65048	10	2.80144	0.0762272
			βarr2 alone	187	195	TTRHFLMSD	1107.53	4.65067	100	2.80574	0.0479995
			βarr2 alone	187	195	TTRHFLMSD	1107.53	4.65271	1000	2.7699	0.0480386
			βarr2 alone	187	195	TTRHFLMSD	1107.53	4.65339	10000	2.73233	0.0403117
			βarr2+C7pp2	187	195	TTRHFLMSD	1107.53	4.65134	10	2.86754	0.0519559
			βarr2+C7pp2	187	195	TTRHFLMSD	1107.53	4.65092	100	2.88687	0.0571857
			βarr2+C7pp2	187	195	TTRHFLMSD	1107.53	4.65203	1000	2.8777	0.045229
			βarr2+C7pp2	187	195	TTRHFLMSD	1107.53	4.65373	10000	2.83845	0.0368955
			βarr2 alone	195	201	DRRSLHL	896.506	4.03365	10	1.50455	0.0598066
			βarr2 alone	195	201	DRRSLHL	896.506	4.03424	100	1.67906	0.0359947
			βarr2 alone	195	201	DRRSLHL	896.506	4.03618	1000	1.97936	0.0132983
			βarr2 alone	195	201	DRRSLHL	896.506	4.03544	10000	2.03911	0.0112797
			βarr2+C7pp2	195	201	DRRSLHL	896.506	4.03393	10	1.53097	0.0208343
			βarr2+C7pp2	195	201	DRRSLHL	896.506	4.03411	100	1.67983	0.0254532
			βarr2+C7pp2	195	201	DRRSLHL	896.506	4.03566	1000	2.01364	0.0197615
			βarr2+C7pp2	195	201	DRRSLHL	896.506	4.03724	10000	2.05006	0.0109611
			βarr2 alone	206	220	DKELYYHGEPLNVNV	1789.88	5.10886	10	0.451109	0.0669177
			βarr2 alone	206	220	DKELYYHGEPLNVNV	1789.88	5.11043	100	0.662682	0.0712117
			βarr2 alone	206	220	DKELYYHGEPLNVNV	1789.88	5.10499	1000	1.14903	0.0939411
			βarr2 alone	206	220	DKELYYHGEPLNVNV	1789.88	5.11079	10000	1.69154	0.0770159
			βarr2+C7pp2	206	220	DKELYYHGEPLNVNV	1789.88	5.11301	10	0.441896	0.0715056
			βarr2+C7pp2	206	220	DKELYYHGEPLNVNV	1789.88	5.11265	100	0.701843	0.0941014
			βarr2+C7pp2	206	220	DKELYYHGEPLNVNV	1789.88	5.11026	1000	1.20731	0.0907302
			βarr2+C7pp2	206	220	DKELYYHGEPLNVNV	1789.88	5.10857	10000	1.75706	0.0613745
			βarr2 alone	219	241	NVHVTNNSAKTVKKIRVSVRQYA	2612.47	3.91323	10	1.57929	0.0247712
			βarr2 alone	219	241	NVHVTNNSAKTVKKIRVSVRQYA	2612.47	3.91195	100	1.97593	0.0622558
			βarr2 alone	219	241	NVHVTNNSAKTVKKIRVSVRQYA	2612.47	3.90591	1000	3.85492	0.105322
			βarr2 alone	219	241	NVHVTNNSAKTVKKIRVSVRQYA	2612.47	3.90235	10000	5.6241	0.0562833
			βarr2+C7pp2	219	241	NVHVTNNSAKTVKKIRVSVRQYA	2612.47	3.91118	10	1.53383	0.038809
			βarr2+C7pp2	219	241	NVHVTNNSAKTVKKIRVSVRQYA	2612.47	3.9105	100	1.89266	0.0702715
			βarr2+C7pp2	219	241	NVHVTNNSAKTVKKIRVSVRQYA	2612.47	3.90409	1000	3.69193	0.127125
			βarr2+C7pp2	219	241	NVHVTNNSAKTVKKIRVSVRQYA	2612.47	3.89951	10000	5.43678	0.156728
			βarr2 alone	251	258	YKCPVAQL	921.486	5.17182	10	0.836676	0.0292474
			βarr2 alone	251	258	YKCPVAQL	921.486	5.17295	100	1.08733	0.0237582
			βarr2 alone	251	258	YKCPVAQL	921.486	5.16931	1000	2.04411	0.0106933
			βarr2 alone	251	258	YKCPVAQL	921.486	5.1674	10000	2.67192	0.0252335
			βarr2+C7pp2	251	258	YKCPVAQL	921.486	5.17863	10	0.833423	0.035284
			βarr2+C7pp2	251	258	YKCPVAQL	921.486	5.17828	100	1.06173	0.0506003
			βarr2+C7pp2	251	258	YKCPVAQL	921.486	5.17687	1000	1.93468	0.047639
			βarr2+C7pp2	251	258	YKCPVAQL	921.486	5.17478	10000	2.57358	0.0541087
			βarr2 alone	259	270	EQDDQVSPSSTF	1339.56	5.01474	10	1.57997	0.0682351
			βarr2 alone	259	270	EQDDQVSPSSTF	1339.56	5.01411	100	2.3259	0.0294825
			βarr2 alone	259	270	EQDDQVSPSSTF	1339.56	5.01114	1000	3.36048	0.0367342
			βarr2 alone	259	270	EQDDQVSPSSTF	1339.56	5.01363	10000	3.97254	0.025172
			βarr2+C7pp2	259	270	EQDDQVSPSSTF	1339.56	5.01656	10	1.64506	0.0174243
			βarr2+C7pp2	259	270	EQDDQVSPSSTF	1339.56	5.01588	100	2.39541	0.0687806
			βarr2+C7pp2	259	270	EQDDQVSPSSTF	1339.56	5.01709	1000	3.48656	0.0773608
			βarr2+C7pp2	259	270	EQDDQVSPSSTF	1339.56	5.01451	10000	4.1107	0.0530055
			βarr2 alone	274	282	YTITPLLSD	1022.54	6.17583	10	2.3229	0.0592896
			βarr2 alone	274	282	YTITPLLSD	1022.54	6.17665	100	2.51514	0.063569
			βarr2 alone	274	282	YTITPLLSD	1022.54	6.17199	1000	2.89111	0.051766
			βarr2 alone	274	282	YTITPLLSD	1022.54	6.17422	10000	2.9545	0.0704953
			βarr2+C7pp2	274	282	YTITPLLSD	1022.54	6.17568	10	2.33702	0.0441551
			βarr2+C7pp2	274	282	YTITPLLSD	1022.54	6.17437	100	2.52875	0.0489755
			βarr2+C7pp2	274	282	YTITPLLSD	1022.54	6.17457	1000	2.84437	0.0112056
			βarr2+C7pp2	274	282	YTITPLLSD	1022.54	6.16993	10000	3.01175	0.0305333
			βarr2 alone	278	291	PLLSDNREKRGLAL	1581.91	4.76514	10	3.95156	0.134895
			βarr2 alone	278	291	PLLSDNREKRGLAL	1581.91	4.76755	100	4.1572	0.0579702
			βarr2 alone	278	291	PLLSDNREKRGLAL	1581.91	4.7676	1000	4.18162	0.0392277
			βarr2 alone	278	291	PLLSDNREKRGLAL	1581.91	4.76761	10000	4.30603	0.0182729
			βarr2+C7pp2	278	291	PLLSDNREKRGLAL	1581.91	4.77631	10	3.90792	0.0713067
			βarr2+C7pp2	278	291	PLLSDNREKRGLAL	1581.91	4.78012	100	4.22825	0.0750005
			βarr2+C7pp2	278	291	PLLSDNREKRGLAL	1581.91	4.78077	1000	4.2896	0.0278359
			βarr2+C7pp2	278	291	PLLSDNREKRGLAL	1581.91	4.7858	10000	4.4502	0.0623189
			βarr2 alone	281	302	SDNREKRGLALDGQLKHEDTNL	2509.28	4.23043	10	4.54828	0.122363
			βarr2 alone	281	302	SDNREKRGLALDGQLKHEDTNL	2509.28	4.23109	100	5.31127	0.116958
			βarr2 alone	281	302	SDNREKRGLALDGQLKHEDTNL	2509.28	4.23301	1000	5.80391	0.149317
			βarr2 alone	281	302	SDNREKRGLALDGQLKHEDTNL	2509.28	4.22684	10000	6.41948	0.343738
			βarr2+C7pp2	281	302	SDNREKRGLALDGQLKHEDTNL	2509.28	4.2297	10	4.57891	0.114472
			βarr2+C7pp2	281	302	SDNREKRGLALDGQLKHEDTNL	2509.28	4.2289	100	5.48579	0.13239
			βarr2+C7pp2	281	302	SDNREKRGLALDGQLKHEDTNL	2509.28	4.22426	1000	6.01202	0.128728
			βarr2+C7pp2	281	302	SDNREKRGLALDGQLKHEDTNL	2509.28	4.22613	10000	6.59257	0.391326
			βarr2 alone	283	291	NREKRGLAL	1056.63	3.90076	10	2.18243	0.0534797
			βarr2 alone	283	291	NREKRGLAL	1056.63	3.90139	100	2.36578	0.0271281
			βarr2 alone	283	291	NREKRGLAL	1056.63	3.90575	1000	2.39239	0.0359078
			βarr2 alone	283	291	NREKRGLAL	1056.63	3.90313	10000	2.53387	0.0283829
			βarr2+C7pp2	283	291	NREKRGLAL	1056.63	3.90387	10	1.96835	0.0342926
			βarr2+C7pp2	283	291	NREKRGLAL	1056.63	3.90376	100	2.24019	0.0370705
			βarr2+C7pp2	283	291	NREKRGLAL	1056.63	3.90472	1000	2.29515	0.0296781
			βarr2+C7pp2	283	291	NREKRGLAL	1056.63	3.90801	10000	2.42401	0.0337971
			βarr2 alone	283	302	NREKRGLALDGQLKHEDTNL	2307.22	4.13358	10	3.7952	0.104811
			βarr2 alone	283	302	NREKRGLALDGQLKHEDTNL	2307.22	4.13396	100	4.31153	0.0275894
			βarr2 alone	283	302	NREKRGLALDGQLKHEDTNL	2307.22	4.13487	1000	4.75425	0.0623716
			βarr2 alone	283	302	NREKRGLALDGQLKHEDTNL	2307.22	4.13424	10000	5.21735	0.26768
			βarr2+C7pp2	283	302	NREKRGLALDGQLKHEDTNL	2307.22	4.13252	10	3.74997	0.0628014
			βarr2+C7pp2	283	302	NREKRGLALDGQLKHEDTNL	2307.22	4.13427	100	4.47485	0.0260608
			βarr2+C7pp2	283	302	NREKRGLALDGQLKHEDTNL	2307.22	4.13361	1000	4.93794	0.0587877
			βarr2+C7pp2	283	302	NREKRGLALDGQLKHEDTNL	2307.22	4.13401	10000	5.5567	0.270527
			βarr2 alone	292	302	DGQLKHEDTNL	1269.61	3.81137	10	1.85844	0.0459335
			βarr2 alone	292	302	DGQLKHEDTNL	1269.61	3.81288	100	2.25791	0.0407396
			βarr2 alone	292	302	DGQLKHEDTNL	1269.61	3.8144	1000	2.62902	0.0452055
			βarr2 alone	292	302	DGQLKHEDTNL	1269.61	3.8132	10000	2.87229	0.0324135
			βarr2+C7pp2	292	302	DGQLKHEDTNL	1269.61	3.812	10	1.97914	0.0536122
			βarr2+C7pp2	292	302	DGQLKHEDTNL	1269.61	3.81123	100	2.46165	0.0572792
			βarr2+C7pp2	292	302	DGQLKHEDTNL	1269.61	3.81314	1000	2.89189	0.0633355
			βarr2+C7pp2	292	302	DGQLKHEDTNL	1269.61	3.81471	10000	3.19298	0.0703655
			βarr2 alone	302	319	LASSTIVKEGANKEVLGI	1829.04	4.38104	10	2.91675	0.0582467
			βarr2 alone	302	319	LASSTIVKEGANKEVLGI	1829.04	4.383	100	3.15261	0.0492459
			βarr2 alone	302	319	LASSTIVKEGANKEVLGI	1829.04	4.38474	1000	3.5905	0.0101366
			βarr2 alone	302	319	LASSTIVKEGANKEVLGI	1829.04	4.38626	10000	4.1246	0.0702358
			βarr2+C7pp2	302	319	LASSTIVKEGANKEVLGI	1829.04	4.38198	10	2.89528	0.0615646
			βarr2+C7pp2	302	319	LASSTIVKEGANKEVLGI	1829.04	4.38335	100	3.12404	0.0425381
			βarr2+C7pp2	302	319	LASSTIVKEGANKEVLGI	1829.04	4.38486	1000	3.59515	0.0776699
			βarr2+C7pp2	302	319	LASSTIVKEGANKEVLGI	1829.04	4.38142	10000	4.13028	0.050822
			βarr2 alone	305	317	STIVKEGANKEVL	1387.78	4.22827	10	5.66314	0.127442
			βarr2 alone	305	317	STIVKEGANKEVL	1387.78	4.22777	100	6.04482	0.0756512
			βarr2 alone	305	317	STIVKEGANKEVL	1387.78	4.23004	1000	6.06347	0.0423875
			βarr2 alone	305	317	STIVKEGANKEVL	1387.78	4.22968	10000	5.98379	0.084822
			βarr2+C7pp2	305	317	STIVKEGANKEVL	1387.78	4.22947	10	5.38786	0.0986743
			βarr2+C7pp2	305	317	STIVKEGANKEVL	1387.78	4.22808	100	6.09245	0.0450078
			βarr2+C7pp2	305	317	STIVKEGANKEVL	1387.78	4.22869	1000	6.12172	0.0589931
			βarr2+C7pp2	305	317	STIVKEGANKEVL	1387.78	4.23057	10000	6.04697	0.0527235
			βarr2 alone	311	322	GANKEVLGILVS	1199.7	4.2306	10	4.56629	0.183224
			βarr2 alone	311	322	GANKEVLGILVS	1199.7	4.23066	100	5.01686	0.11344
			βarr2 alone	311	322	GANKEVLGILVS	1199.7	4.23065	1000	5.01436	0.125066
			βarr2 alone	311	322	GANKEVLGILVS	1199.7	4.22958	10000	4.96001	0.177434
			βarr2+C7pp2	311	322	GANKEVLGILVS	1199.7	4.22974	10	4.40626	0.0316735
			βarr2+C7pp2	311	322	GANKEVLGILVS	1199.7	4.2304	100	5.00638	0.122845
			βarr2+C7pp2	311	322	GANKEVLGILVS	1199.7	4.23126	1000	5.08821	0.128792
			βarr2+C7pp2	311	322	GANKEVLGILVS	1199.7	4.22981	10000	5.01012	0.10405
			βarr2 alone	322	336	SYRVKVKLVVSRGGD	1662.96	4.38241	10	2.98864	0.100289
			βarr2 alone	322	336	SYRVKVKLVVSRGGD	1662.96	4.38353	100	3.22634	0.0372054
			βarr2 alone	322	336	SYRVKVKLVVSRGGD	1662.96	4.38326	1000	3.66862	0.0361406
			βarr2 alone	322	336	SYRVKVKLVVSRGGD	1662.96	4.38376	10000	4.15446	0.042058
			βarr2+C7pp2	322	336	SYRVKVKLVVSRGGD	1662.96	4.38068	10	2.92556	0.0456645
			βarr2+C7pp2	322	336	SYRVKVKLVVSRGGD	1662.96	4.38164	100	3.17334	0.0424863
			βarr2+C7pp2	322	336	SYRVKVKLVVSRGGD	1662.96	4.38153	1000	3.64741	0.0342562
			βarr2+C7pp2	322	336	SYRVKVKLVVSRGGD	1662.96	4.38152	10000	4.1755	0.0312421
			βarr2 alone	327	344	VKLVVSRGGDVSVELPFV	1900.09	4.38253	10	3.20739	0.12146
			βarr2 alone	327	344	VKLVVSRGGDVSVELPFV	1900.09	4.3825	100	3.49867	0.0820274
			βarr2 alone	327	344	VKLVVSRGGDVSVELPFV	1900.09	4.38232	1000	4.03288	0.129878
			βarr2 alone	327	344	VKLVVSRGGDVSVELPFV	1900.09	4.38243	10000	4.50037	0.146948
			βarr2+C7pp2	327	344	VKLVVSRGGDVSVELPFV	1900.09	4.38063	10	3.15132	0.0530495
			βarr2+C7pp2	327	344	VKLVVSRGGDVSVELPFV	1900.09	4.38044	100	3.43572	0.108428
			βarr2+C7pp2	327	344	VKLVVSRGGDVSVELPFV	1900.09	4.37912	1000	4.0245	0.174558
			βarr2+C7pp2	327	344	VKLVVSRGGDVSVELPFV	1900.09	4.3762	10000	4.54448	0.102523
			βarr2 alone	339	345	VELPFVL	816.487	7.56591	10	0.0398697	0.00471854
			βarr2 alone	339	345	VELPFVL	816.487	7.57075	100	0.050398	0.00529681
			βarr2 alone	339	345	VELPFVL	816.487	7.57864	1000	0.0613193	0.00528996
			βarr2 alone	339	345	VELPFVL	816.487	7.5789	10000	0.0890353	0.00581532
			βarr2+C7pp2	339	345	VELPFVL	816.487	7.56969	10	0.0344023	0.00564996
			βarr2+C7pp2	339	345	VELPFVL	816.487	7.56674	100	0.061132	0.00369325
			βarr2+C7pp2	339	345	VELPFVL	816.487	7.57057	1000	0.080115	0.0124825
			βarr2+C7pp2	339	345	VELPFVL	816.487	7.57742	10000	0.0982217	0.00777951
			βarr2 alone	346	367	MHPKPHDHITLPRPQSAPREID	2572.32	3.84905	10	6.28373	0.155012
			βarr2 alone	346	367	MHPKPHDHITLPRPQSAPREID	2572.32	3.8483	100	6.44528	0.100406
			βarr2 alone	346	367	MHPKPHDHITLPRPQSAPREID	2572.32	3.84494	1000	6.66456	0.0789137
			βarr2 alone	346	367	MHPKPHDHITLPRPQSAPREID	2572.32	3.84957	10000	6.56103	0.0082248
			βarr2+C7pp2	346	367	MHPKPHDHITLPRPQSAPREID	2572.32	3.84931	10	6.29242	0.0638621
			βarr2+C7pp2	346	367	MHPKPHDHITLPRPQSAPREID	2572.32	3.84616	100	6.56707	0.148727
			βarr2+C7pp2	346	367	MHPKPHDHITLPRPQSAPREID	2572.32	3.84892	1000	6.78011	0.0163211
			βarr2+C7pp2	346	367	MHPKPHDHITLPRPQSAPREID	2572.32	3.84992	10000	6.68254	0.068393
			βarr2 alone	366	374	IDIPVDTNL	999.536	5.84084	10	3.35316	0.0900101
			βarr2 alone	366	374	IDIPVDTNL	999.536	5.83974	100	3.37997	0.0511783
			βarr2 alone	366	374	IDIPVDTNL	999.536	5.83553	1000	3.35322	0.0439912
			βarr2 alone	366	374	IDIPVDTNL	999.536	5.84025	10000	3.30312	0.0395322
			βarr2+C7pp2	366	374	IDIPVDTNL	999.536	5.84009	10	3.42267	0.0346759
			βarr2+C7pp2	366	374	IDIPVDTNL	999.536	5.83979	100	3.47345	0.0526699
			βarr2+C7pp2	366	374	IDIPVDTNL	999.536	5.84041	1000	3.46451	0.0353448
			βarr2+C7pp2	366	374	IDIPVDTNL	999.536	5.83735	10000	3.40232	0.0353371
			βarr2 alone	378	386	DTNYATDDD	1029.36	3.64534	10	2.99102	0.0364685
			βarr2 alone	378	386	DTNYATDDD	1029.36	3.64474	100	2.95212	0.0268058
			βarr2 alone	378	386	DTNYATDDD	1029.36	3.64565	1000	2.93627	0.038277
			βarr2 alone	378	386	DTNYATDDD	1029.36	3.64536	10000	2.94599	0.0244378
			βarr2+C7pp2	378	386	DTNYATDDD	1029.36	3.64057	10	3.00503	0.0155057
			βarr2+C7pp2	378	386	DTNYATDDD	1029.36	3.64186	100	2.97466	0.0239131
			βarr2+C7pp2	378	386	DTNYATDDD	1029.36	3.64374	1000	3.01049	0.0173957
			βarr2+C7pp2	378	386	DTNYATDDD	1029.36	3.64438	10000	2.9066	0.0384871
			βarr2 alone	382	389	ATDDDIVF	895.404	6.24966	10	1.14949	0.0997659
			βarr2 alone	382	389	ATDDDIVF	895.404	6.24874	100	1.5089	0.0362418
			βarr2 alone	382	389	ATDDDIVF	895.404	6.24644	1000	1.86338	0.0908295
			βarr2 alone	382	389	ATDDDIVF	895.404	6.24875	10000	1.8759	0.0624941
			βarr2+C7pp2	382	389	ATDDDIVF	895.404	6.24783	10	1.41598	0.0403385
			βarr2+C7pp2	382	389	ATDDDIVF	895.404	6.24687	100	1.73762	0.0500183
			βarr2+C7pp2	382	389	ATDDDIVF	895.404	6.24925	1000	1.92079	0.0517921
			βarr2+C7pp2	382	389	ATDDDIVF	895.404	6.24604	10000	1.99418	0.0929124

## Sheet: Fig. S1
S1 Fig. Spontaneous inactivation of the C-tail observed during simulations of βarr2 with a manually displaced C-tail.
The distance between R394 and D299 monitored within MD simulations
Replicate	Time (ns)	Distance (Å)
1	1	15.9905
	2	9.19527
	3	9.87618
	4	9.99318
	5	9.89803
	6	6.55861
	7	9.27817
	8	9.94231
	9	7.77443
	10	6.90397
	11	7.50999
	12	8.7219
	13	8.78788
	14	8.60244
	15	8.30732
	16	9.19438
	17	9.12358
	18	10.6126
	19	12.5192
	20	11.3318
	21	10.9367
	22	13.4016
	23	12.4421
	24	15.0341
	25	13.518
	26	14.0414
	27	12.8657
	28	12.4232
	29	13.2429
	30	13.65
	31	14.5566
	32	12.9051
	33	12.474
	34	14.224
	35	12.8433
	36	14.0048
	37	11.2448
	38	12.0352
	39	12.9601
	40	13.0091
	41	12.2167
	42	13.6334
	43	13.6237
	44	11.454
	45	11.0975
	46	14.3111
	47	12.9284
	48	13.0137
	49	13.4723
	50	11.0964
	51	12.3807
	52	13.4305
	53	13.1286
	54	14.1246
	55	12.3459
	56	14.5288
	57	13.1158
	58	13.5606
	59	12.9944
	60	12.3281
	61	10.5608
	62	9.40052
	63	10.5973
	64	11.9058
	65	10.4933
	66	9.7039
	67	10.2499
	68	13.1944
	69	14.5804
	70	10.4049
	71	11.2019
	72	10.6389
	73	11.0225
	74	11.2705
	75	11.4161
	76	10.1776
	77	11.5479
	78	10.5833
	79	11.0827
	80	11.318
	81	10.9904
	82	9.85949
	83	10.2744
	84	11.1561
	85	11.4582
	86	10.8711
	87	10.3577
	88	10.2589
	89	9.43467
	90	10.5162
	91	11.0865
	92	10.9391
	93	10.5051
	94	5.92009
	95	5.42759
	96	10.5809
	97	9.23478
	98	7.17879
	99	9.12551
	100	8.09442
	101	7.82807
	102	5.75295
	103	9.34597
	104	9.93818
	105	5.84548
	106	9.93455
	107	9.06052
	108	8.4992
	109	8.36374
	110	9.4776
	111	6.80273
	112	9.01534
	113	9.80466
	114	8.49385
	115	9.32741
	116	9.47107
	117	10.3704
	118	11.1441
	119	12.2843
	120	10.8873
	121	11.0261
	122	10.8295
	123	11.6797
	124	9.23461
	125	10.1593
	126	9.36665
	127	11.2952
	128	7.33977
	129	10.3889
	130	8.81394
	131	8.24563
	132	10.0308
	133	9.34633
	134	9.07736
	135	6.34337
	136	9.8699
	137	11.1829
	138	10.3727
	139	10.2147
	140	8.99381
	141	7.43505
	142	8.13726
	143	8.51689
	144	10.5191
	145	10.132
	146	9.26073
	147	10.2423
	148	9.1588
	149	10.047
	150	9.78329
	151	9.1401
	152	5.13022
	153	5.19334
	154	7.80012
	155	6.23634
	156	8.08838
	157	8.27037
	158	8.02624
	159	9.81048
	160	9.44133
	161	8.70017
	162	11.2199
	163	10.9754
	164	9.40481
	165	9.24464
	166	10.3935
	167	11.281
	168	11.0922
	169	10.6603
	170	7.83581
	171	10.8861
	172	9.72338
	173	10.656
	174	13.1246
	175	13.3466
	176	13.1472
	177	12.8729
	178	13.5177
	179	13.4126
	180	12.8005
	181	14.1591
	182	9.11203
	183	11.531
	184	10.2886
	185	10.3821
	186	11.1797
	187	11.2371
	188	10.789
	189	9.89426
	190	10.931
	191	10.0609
	192	11.0407
	193	10.6148
	194	10.7718
	195	11.012
	196	11.2055
	197	10.663
	198	10.9307
	199	11.0117
	200	10.3232
2	1	14.8101
	2	9.01867
	3	9.1289
	4	9.0152
	5	9.4544
	6	9.62696
	7	9.65344
	8	9.08076
	9	13.8695
	10	15.206
	11	8.04687
	12	9.74377
	13	8.18751
	14	8.25363
	15	8.24575
	16	9.09665
	17	9.40639
	18	8.81078
	19	9.43789
	20	9.00084
	21	8.69343
	22	10.6445
	23	8.18369
	24	9.85668
	25	9.35292
	26	8.25521
	27	9.51321
	28	9.44478
	29	9.24772
	30	9.76608
	31	10.7777
	32	9.97249
	33	8.08749
	34	9.77045
	35	8.12478
	36	9.98619
	37	8.84099
	38	8.51496
	39	8.96065
	40	10.6626
	41	14.0683
	42	12.4427
	43	12.6679
	44	10.8702
	45	10.2625
	46	10.2529
	47	11.2281
	48	9.93805
	49	9.99351
	50	8.64258
	51	9.2412
	52	10.172
	53	11.0433
	54	10.9453
	55	11.2822
	56	10.526
	57	9.52784
	58	10.7929
	59	13.7454
	60	15.8981
	61	14.2407
	62	9.82897
	63	8.42079
	64	10.0056
	65	11.6143
	66	10.433
	67	12.2051
	68	12.1266
	69	10.698
	70	11.3611
	71	9.73016
	72	10.8697
	73	10.7569
	74	11.4441
	75	11.3456
	76	10.6785
	77	8.88994
	78	8.06789
	79	7.68255
	80	7.3546
	81	7.53688
	82	8.65183
	83	8.461
	84	8.74297
	85	8.23795
	86	8.56058
	87	9.73191
	88	8.07307
	89	6.75199
	90	7.13088
	91	8.73812
	92	7.25512
	93	8.40167
	94	9.57614
	95	7.34271
	96	8.06053
	97	7.04228
	98	8.0267
	99	10.1413
	100	7.03524
	101	8.37462
	102	9.17157
	103	7.79227
	104	9.48105
	105	7.13949
	106	10.8083
	107	9.52227
	108	10.5845
	109	10.4592
	110	11.3622
	111	9.0356
	112	5.73335
	113	10.9818
	114	11.2182
	115	8.88804
	116	10.36
	117	9.76879
	118	9.03819
	119	10.5056
	120	9.1724
	121	11.6017
	122	11.3526
	123	10.1619
	124	11.0126
	125	11.9087
	126	10.3618
	127	13.2148
	128	9.62556
	129	10.3301
	130	10.8569
	131	10.6281
	132	11.0772
	133	10.589
	134	10.2819
	135	10.196
	136	10.1556
	137	10.8736
	138	10.3789
	139	9.98196
	140	11.1235
	141	8.05219
	142	7.07327
	143	9.65034
	144	10.2104
	145	10.6263
	146	9.78039
	147	10.9966
	148	10.7442
	149	11.0227
	150	11.0017
	151	10.8633
	152	9.58342
	153	9.48276
	154	9.54975
	155	11.2905
	156	9.42078
	157	8.34659
	158	8.72284
	159	12.4358
	160	12.3757
	161	12.2014
	162	12.5144
	163	14.4664
	164	10.6201
	165	12.8703
	166	9.05588
	167	9.98568
	168	10.0688
	169	8.65311
	170	9.88253
	171	11.4723
	172	9.76339
	173	11.2398
	174	12.1083
	175	11.3195
	176	12.1838
	177	10.3415
	178	10.3054
	179	10.9
	180	9.17328
	181	9.88289
	182	10.6435
	183	8.03668
	184	10.1212
	185	10.1197
	186	10.5871
	187	8.62288
	188	11.9888
	189	8.68476
	190	9.48285
	191	8.68527
	192	9.68234
	193	9.6933
	194	13.8509
	195	14.5333
	196	14.2569
	197	13.9233
	198	13.7613
	199	8.41705
	200	9.37522
3	1	14.9514
	2	11.5034
	3	9.457
	4	8.06004
	5	7.37355
	6	10.517
	7	8.30782
	8	10.4077
	9	8.93387
	10	7.64083
	11	8.86665
	12	12.9067
	13	12.4472
	14	9.39692
	15	9.4589
	16	9.90971
	17	8.27812
	18	11.3883
	19	11.3266
	20	10.1182
	21	10.4634
	22	8.78156
	23	6.50368
	24	8.99882
	25	9.38643
	26	7.95673
	27	11.5106
	28	10.0191
	29	6.26008
	30	5.46961
	31	12.7251
	32	11.4666
	33	11.2947
	34	9.19862
	35	10.9214
	36	8.42108
	37	11.3867
	38	11.3952
	39	11.1374
	40	11.0083
	41	9.34047
	42	8.51625
	43	10.5079
	44	11.9792
	45	10.5634
	46	10.7576
	47	11.1199
	48	10.6645
	49	8.56488
	50	7.66775
	51	11.581
	52	11.0787
	53	10.8357
	54	11.4816
	55	10.4293
	56	9.74538
	57	11.0834
	58	11.4926
	59	9.76209
	60	9.50962
	61	9.88358
	62	6.3809
	63	3.87071
	64	3.68886
	65	3.94901
	66	3.95682
	67	3.77402
	68	3.76638
	69	3.96637
	70	3.84575
	71	3.82661
	72	3.89127
	73	3.92413
	74	3.82187
	75	3.9379
	76	3.75937
	77	4.18415
	78	3.87268
	79	3.75595
	80	3.9929
	81	3.8118
	82	3.84608
	83	4.02192
	84	3.71114
	85	3.92118
	86	3.86755
	87	3.74872
	88	3.83141
	89	3.79785
	90	3.88538
	91	8.06848
	92	13.1738
	93	14.33
	94	13.0507
	95	10.5606
	96	10.799
	97	9.47944
	98	9.40474
	99	8.15734
	100	6.23161
	101	7.20481
	102	6.28558
	103	7.01615
	104	6.97054
	105	7.36965
	106	7.89195
	107	8.81952
	108	9.10113
	109	9.784
	110	10.4263
	111	8.94624
	112	8.02835
	113	10.2839
	114	9.94396
	115	12.5987
	116	14.4163
	117	12.2987
	118	13.8869
	119	12.5734
	120	13.4604
	121	10.9342
	122	10.2113
	123	9.4315
	124	10.6233
	125	7.80543
	126	8.64851
	127	9.29683
	128	7.709
	129	10.0769
	130	10.3104
	131	7.14783
	132	7.39586
	133	7.48793
	134	8.7967
	135	6.65178
	136	7.5234
	137	7.77663
	138	7.30927
	139	7.24005
	140	7.64088
	141	7.93454
	142	7.73146
	143	8.74006
	144	8.75346
	145	8.65947
	146	9.14515
	147	9.05059
	148	8.44453
	149	9.65893
	150	8.38276
	151	8.80425
	152	8.18346
	153	8.63073
	154	8.18067
	155	8.6658
	156	9.46954
	157	9.3742
	158	8.94454
	159	8.82206
	160	7.74576
	161	8.91138
	162	11.5163
	163	11.2746
	164	9.85611
	165	11.15
	166	12.3901
	167	12.179
	168	11.3443
	169	11.4762
	170	11.7179
	171	11.3132
	172	10.1306
	173	10.3561
	174	10.1006
	175	9.19353
	176	8.5701
	177	9.12233
	178	10.5487
	179	9.3161
	180	9.55038
	181	6.41157
	182	6.67628
	183	9.93418
	184	6.85154
	185	10.3772
	186	9.18097
	187	10.9841
	188	8.48626
	189	7.93075
	190	7.71258
	191	9.01038
	192	6.36503
	193	7.99314
	194	9.05593
	195	7.83987
	196	7.00388
	197	7.86254
	198	7.85169
	199	7.41941
	200	8.32562
4	1	13.5654
	2	19.5316
	3	10.7666
	4	6.06068
	5	10.1507
	6	11.4722
	7	10.1165
	8	10.5799
	9	10.6181
	10	10.3944
	11	10.9645
	12	9.99114
	13	10.8648
	14	12.3932
	15	10.4938
	16	11.2064
	17	11.6406
	18	10.1435
	19	11.0748
	20	12.7561
	21	10.8972
	22	10.9213
	23	11.0932
	24	11.2817
	25	11.9001
	26	11.4337
	27	11.4646
	28	11.3574
	29	10.0277
	30	12.113
	31	11.1753
	32	10.7812
	33	11.7289
	34	11.2484
	35	11.8757
	36	10.8374
	37	12.6356
	38	10.9682
	39	11.2823
	40	11.5214
	41	10.6793
	42	12.0857
	43	11.5104
	44	13.569
	45	12.4078
	46	11.1455
	47	11.115
	48	11.8242
	49	11.6451
	50	12.3919
	51	11.0619
	52	10.8693
	53	10.2755
	54	11.2965
	55	11.2224
	56	10.801
	57	11.1989
	58	10.4721
	59	11.2627
	60	10.5262
	61	11.3267
	62	10.8122
	63	11.075
	64	9.93444
	65	10.4461
	66	10.8908
	67	10.6125
	68	10.7423
	69	11.286
	70	10.4234
	71	11.3729
	72	11.0137
	73	10.3823
	74	10.5263
	75	10.6398
	76	10.3347
	77	11.2315
	78	10.8087
	79	11.0825
	80	10.7872
	81	10.757
	82	10.959
	83	10.8779
	84	12.6611
	85	10.1832
	86	10.2078
	87	10.2262
	88	10.5757
	89	10.1765
	90	9.87081
	91	10.485
	92	10.4069
	93	10.0945
	94	9.70671
	95	9.44375
	96	9.0523
	97	12.5651
	98	13.9512
	99	11.5595
	100	8.17482
	101	9.15436
	102	9.65937
	103	9.29007
	104	10.5
	105	10.4005
	106	9.73832
	107	9.36202
	108	5.17693
	109	9.8226
	110	9.72958
	111	9.83785
	112	9.21505
	113	9.28444
	114	8.41359
	115	10.0138
	116	9.46795
	117	9.58745
	118	8.06365
	119	5.24225
	120	9.82545
	121	10.6165
	122	10.2837
	123	15.2208
	124	13.7447
	125	10.2206
	126	14.7137
	127	14.5706
	128	15.0371
	129	10.8083
	130	12.2945
	131	13.2373
	132	11.2723
	133	11.8047
	134	9.59665
	135	9.64933
	136	6.33027
	137	6.54524
	138	11.3626
	139	10.832
	140	6.43802
	141	9.43297
	142	6.80322
	143	7.63245
	144	9.47425
	145	7.66131
	146	7.14457
	147	6.76604
	148	7.63478
	149	6.2646
	150	10.0533
	151	10.0421
	152	6.12548
	153	4.87389
	154	9.00031
	155	9.21836
	156	9.43015
	157	9.0778
	158	11.0372
	159	10.6798
	160	10.841
	161	10.8424
	162	10.0794
	163	10.5315
	164	10.6173
	165	10.2886
	166	10.8083
	167	10.6089
	168	10.253
	169	10.4893
	170	10.0994
	171	11.4877
	172	10.9288
	173	11.4352
	174	10.3848
	175	11.4502
	176	11.1307
	177	6.08905
	178	11.6157
	179	11.262
	180	8.7501
	181	9.18834
	182	7.85723
	183	9.86042
	184	9.39855
	185	11.043
	186	10.8156
	187	10.5125
	188	9.95469
	189	10.8624
	190	10.6027
	191	10.5682
	192	10.3751
	193	10.9284
	194	11.5536
	195	10.6828
	196	10.4394
	197	8.6346
	198	10.9441
	199	10.8935
	200	10.6575
5	1	15.6724
	2	9.09802
	3	8.86616
	4	6.51867
	5	9.54717
	6	7.57415
	7	10.1493
	8	7.60959
	9	8.84611
	10	7.73849
	11	8.85066
	12	7.45265
	13	10.1614
	14	8.59214
	15	8.44425
	16	9.08476
	17	9.42459
	18	9.76639
	19	8.89062
	20	10.1847
	21	10.1832
	22	10.3107
	23	9.45836
	24	8.7171
	25	8.97078
	26	8.53407
	27	9.17088
	28	9.54476
	29	9.35539
	30	8.84766
	31	8.13928
	32	9.47915
	33	8.68457
	34	9.8605
	35	8.48124
	36	9.46337
	37	9.35867
	38	9.88776
	39	10.715
	40	10.5929
	41	9.13213
	42	9.28247
	43	9.09297
	44	9.88488
	45	9.52959
	46	8.54793
	47	10.4606
	48	9.30765
	49	8.40681
	50	8.6206
	51	10.1653
	52	9.38848
	53	9.45682
	54	8.74778
	55	5.79557
	56	6.6135
	57	7.87816
	58	8.98029
	59	10.1094
	60	10.6557
	61	9.61547
	62	8.41346
	63	6.96987
	64	9.69379
	65	7.16069
	66	8.90732
	67	8.68686
	68	10.2824
	69	9.64563
	70	7.12324
	71	10.4063
	72	9.48493
	73	9.79127
	74	10.1586
	75	9.56705
	76	10.4596
	77	10.1676
	78	10.626
	79	10.5499
	80	10.5563
	81	9.3858
	82	9.76538
	83	6.9192
	84	8.82069
	85	6.02894
	86	9.02149
	87	8.5803
	88	10.2738
	89	10.858
	90	10.0675
	91	10.0907
	92	9.526
	93	9.48122
	94	5.76677
	95	10.1416
	96	9.76009
	97	10.7362
	98	8.97804
	99	11.9986
	100	11.4607
	101	9.61032
	102	11.3584
	103	11.2773
	104	11.091
	105	11.3912
	106	10.8747
	107	10.2092
	108	14.0699
	109	10.8601
	110	11.2514
	111	11.3837
	112	11.1391
	113	10.6141
	114	10.9734
	115	9.98065
	116	11.4847
	117	11.4615
	118	12.3092
	119	10.4977
	120	12.1229
	121	11.4424
	122	13.3537
	123	12.7842
	124	12.5123
	125	13.4236
	126	13.5805
	127	11.7568
	128	11.6214
	129	13.2257
	130	12.5115
	131	12.1919
	132	14.2661
	133	10.799
	134	9.87254
	135	9.11528
	136	11.117
	137	8.52354
	138	10.9243
	139	9.78761
	140	8.06582
	141	10.178
	142	9.22528
	143	10.033
	144	9.29953
	145	9.78665
	146	10.0723
	147	9.8196
	148	9.16478
	149	10.8341
	150	8.59261
	151	10.5747
	152	9.14119
	153	10.929
	154	10.8543
	155	10.7652
	156	11.0107
	157	11.9918
	158	12.6237
	159	12.9961
	160	13.2601
	161	14.1565
	162	13.549
	163	11.8458
	164	11.4181
	165	12.1141
	166	12.5642
	167	13.4136
	168	13.1444
	169	12.587
	170	12.0286
	171	13.3092
	172	12.571
	173	12.9013
	174	12.7152
	175	13.2847
	176	13.312
	177	13.0853
	178	10.3499
	179	12.3135
	180	13.799
	181	12.6889
	182	10.9692
	183	10.4235
	184	8.78131
	185	8.9661
	186	10.7372
	187	11.0798
	188	10.6598
	189	5.82277
	190	11.8676
	191	12.5602
	192	10.4071
	193	11.5766
	194	11.1414
	195	10.2944
	196	10.5021
	197	10.5768
	198	11.004
	199	10.5889
	200	10.4672
6	1	14.1461
	2	9.32319
	3	10.114
	4	7.51944
	5	7.68425
	6	8.59945
	7	14.7771
	8	10.4104
	9	9.69318
	10	9.05185
	11	10.9867
	12	8.93787
	13	6.53175
	14	4.59544
	15	8.54186
	16	13.264
	17	9.00225
	18	10.9024
	19	9.39656
	20	9.76938
	21	11.2011
	22	9.18564
	23	8.67551
	24	9.22563
	25	11.4837
	26	7.82401
	27	9.01707
	28	8.47844
	29	10.5691
	30	8.83804
	31	8.34151
	32	7.39003
	33	7.71753
	34	7.84524
	35	8.74928
	36	7.69749
	37	8.44992
	38	9.76497
	39	8.18733
	40	8.69255
	41	6.97516
	42	8.21991
	43	8.22021
	44	8.61346
	45	7.45783
	46	9.39666
	47	10.1232
	48	7.32756
	49	11.8109
	50	11.3474
	51	9.1141
	52	10.4152
	53	10.7321
	54	8.58545
	55	8.7969
	56	7.88048
	57	9.42424
	58	9.44247
	59	10.5157
	60	11.535
	61	11.2131
	62	6.55405
	63	11.988
	64	9.96266
	65	10.2651
	66	12.8528
	67	14.3398
	68	13.5206
	69	8.95333
	70	8.95428
	71	9.14637
	72	10.5805
	73	9.61137
	74	7.63148
	75	6.91503
	76	8.75969
	77	9.89027
	78	11.9281
	79	14.978
	80	15.1675
	81	15.0755
	82	15.353
	83	13.2605
	84	10.9588
	85	13.5157
	86	11.7009
	87	8.84926
	88	14.3024
	89	11.8547
	90	14.8689
	91	16.0144
	92	14.9908
	93	13.7673
	94	15.557
	95	12.4294
	96	14.0734
	97	13.8815
	98	16.795
	99	17.1166
	100	14.3418
	101	14.5572
	102	16.7112
	103	14.482
	104	15.5983
	105	15.9424
	106	16.8475
	107	15.2585
	108	14.4595
	109	15.1808
	110	14.5786
	111	13.2355
	112	13.4564
	113	14.2669
	114	14.2875
	115	15.0253
	116	16.7765
	117	9.1927
	118	6.91058
	119	8.61026
	120	6.82127
	121	9.95358
	122	13.1881
	123	12.7475
	124	7.44767
	125	10.7175
	126	10.4521
	127	14.6032
	128	13.7509
	129	12.8051
	130	12.4183
	131	9.81635
	132	6.68278
	133	8.94166
	134	12.718
	135	11.6527
	136	15.78
	137	16.3314
	138	14.0901
	139	16.4847
	140	13.4714
	141	15.7167
	142	13.1252
	143	8.82403
	144	15.1474
	145	14.9985
	146	16.7679
	147	14.4668
	148	15.1558
	149	16.4503
	150	10.2763
	151	12.7802
	152	10.2111
	153	11.5193
	154	13.332
	155	13.5042
	156	4.1805
	157	8.13741
	158	14.1747
	159	7.23861
	160	11.9381
	161	7.31855
	162	10.7509
	163	8.29955
	164	14.8295
	165	14.1048
	166	13.1396
	167	14.0661
	168	12.8886
	169	10.5919
	170	10.9748
	171	8.57917
	172	10.6497
	173	13.3908
	174	12.8144
	175	14.4261
	176	13.3885
	177	15.5601
	178	9.37761
	179	6.66598
	180	7.83939
	181	13.5935
	182	14.1823
	183	14.5656
	184	15.254
	185	14.7087
	186	11.1028
	187	14.6786
	188	14.4665
	189	13.3707
	190	15.251
	191	11.3255
	192	14.8416
	193	13.94
	194	10.8676
	195	8.65899
	196	6.99934
	197	9.31754
	198	16.6006
	199	15.6108
	200	16.4353
7	1	12.2588
	2	19.4069
	3	23.5833
	4	24.6805
	5	25.826
	6	22.0679
	7	19.0079
	8	22.695
	9	22.1676
	10	21.7602
	11	15.2764
	12	18.203
	13	16.5551
	14	18.8027
	15	17.9388
	16	11.3237
	17	10.496
	18	12.1808
	19	10.2861
	20	10.2645
	21	9.5869
	22	9.81054
	23	7.15205
	24	10.5989
	25	10.4136
	26	10.5711
	27	10.7783
	28	10.0179
	29	9.40744
	30	10.1606
	31	9.90504
	32	9.49147
	33	8.9086
	34	10.8043
	35	10.2203
	36	10.1547
	37	9.51112
	38	10.1082
	39	9.14461
	40	15.339
	41	13.6884
	42	7.26963
	43	8.91338
	44	8.98538
	45	9.80878
	46	10.0229
	47	9.83651
	48	9.62619
	49	9.50618
	50	9.115
	51	9.08814
	52	10.171
	53	10.4556
	54	9.96695
	55	10.4971
	56	9.9662
	57	10.4028
	58	11.3851
	59	10.2327
	60	9.78837
	61	9.60424
	62	12.4187
	63	11.0331
	64	9.25919
	65	9.61779
	66	10.1241
	67	13.7575
	68	13.6669
	69	9.92549
	70	9.32321
	71	8.96705
	72	9.25274
	73	10.3266
	74	11.7276
	75	9.92172
	76	9.60854
	77	10.2756
	78	11.1415
	79	11.8617
	80	11.1918
	81	10.0734
	82	9.9717
	83	9.70103
	84	9.77628
	85	9.95192
	86	11.11
	87	9.81482
	88	10.2901
	89	10.1403
	90	9.72275
	91	10.7533
	92	11.5955
	93	9.78585
	94	10.574
	95	9.7925
	96	10.1745
	97	9.00046
	98	9.91945
	99	10.7866
	100	10.3165
	101	9.64232
	102	10.8652
	103	10.815
	104	11.078
	105	9.77846
	106	9.54078
	107	9.68062
	108	9.57258
	109	9.79239
	110	12.0528
	111	9.86653
	112	9.47345
	113	10.4294
	114	10.2395
	115	10.3903
	116	10.4724
	117	9.86563
	118	11.0704
	119	10.2832
	120	10.3428
	121	10.184
	122	10.8192
	123	10.3357
	124	10.6344
	125	11.3957
	126	9.66607
	127	9.36962
	128	11.9583
	129	9.99769
	130	9.56499
	131	10.7738
	132	9.55595
	133	9.88523
	134	10.1569
	135	9.81948
	136	9.61019
	137	9.91696
	138	9.12673
	139	9.74466
	140	9.95511
	141	9.77766
	142	9.53792
	143	9.68761
	144	9.41543
	145	10.4288
	146	10.3917
	147	9.66064
	148	10.506
	149	10.6792
	150	10.2727
	151	10.4134
	152	9.76912
	153	10.8628
	154	9.52674
	155	11.8151
	156	12.087
	157	10.4603
	158	9.54145
	159	10.546
	160	10.0836
	161	9.54181
	162	9.83351
	163	10.2506
	164	11.694
	165	9.73971
	166	10.4368
	167	10.3358
	168	9.33973
	169	9.7702
	170	10.443
	171	10.4402
	172	7.89893
	173	11.3134
	174	9.40333
	175	7.69845
	176	9.07742
	177	10.0687
	178	11.2287
	179	9.16923
	180	9.18526
	181	9.78294
	182	9.25289
	183	10.1237
	184	10.8139
	185	9.74342
	186	9.70818
	187	9.35568
	188	9.53561
	189	8.89734
	190	12.4534
	191	12.7079
	192	14.5785
	193	13.9306
	194	14.4251
	195	13.3176
	196	13.6187
	197	13.6369
	198	11.8635
	199	12.4794
	200	13.0274
8	1	10.8748
	2	5.99324
	3	8.68475
	4	11.9684
	5	12.5807
	6	8.85128
	7	9.13378
	8	9.02329
	9	8.5839
	10	8.1221
	11	7.66671
	12	9.70219
	13	8.05899
	14	8.00684
	15	8.68721
	16	8.59326
	17	8.74446
	18	9.16599
	19	8.46016
	20	7.08419
	21	6.98009
	22	6.0998
	23	6.98341
	24	8.06506
	25	8.10838
	26	10.8433
	27	9.79505
	28	9.45375
	29	9.25914
	30	9.49297
	31	9.77144
	32	10.7734
	33	9.7083
	34	9.94721
	35	9.23412
	36	10.2327
	37	9.03139
	38	9.21098
	39	9.25193
	40	10.252
	41	10.8126
	42	9.65701
	43	10.6393
	44	7.04435
	45	3.94182
	46	3.91439
	47	4.17257
	48	4.41881
	49	4.06482
	50	3.88399
	51	3.72441
	52	3.8239
	53	3.6312
	54	3.92031
	55	3.8817
	56	3.95784
	57	3.92504
	58	3.88421
	59	3.865
	60	3.9448
	61	3.8431
	62	3.96737
	63	3.97015
	64	4.00168
	65	4.04063
	66	4.01411
	67	4.0624
	68	3.88779
	69	3.94688
	70	3.99907
	71	3.90514
	72	3.88204
	73	3.85459
	74	3.74383
	75	3.99735
	76	3.92627
	77	3.7832
	78	3.99121
	79	4.0497
	80	3.83676
	81	3.8456
	82	3.93581
	83	3.84584
	84	4.12745
	85	4.07553
	86	3.96637
	87	3.80909
	88	4.01615
	89	3.90995
	90	4.67573
	91	3.78534
	92	4.19219
	93	4.11574
	94	4.12042
	95	4.37403
	96	3.77214
	97	3.96495
	98	4.0389
	99	3.83308
	100	3.90923
	101	4.09274
	102	3.92643
	103	4.20396
	104	3.90401
	105	3.80641
	106	3.78344
	107	4.09039
	108	3.6526
	109	4.11945
	110	4.0007
	111	3.91907
	112	3.92907
	113	3.97851
	114	3.78169
	115	3.91018
	116	3.98781
	117	3.96733
	118	3.86728
	119	3.87438
	120	3.94178
	121	4.04183
	122	4.03023
	123	4.15624
	124	3.83397
	125	3.73887
	126	4.27575
	127	4.08993
	128	3.96679
	129	4.04688
	130	3.88653
	131	3.92355
	132	3.95408
	133	3.8135
	134	4.00236
	135	4.53404
	136	3.75158
	137	4.28338
	138	4.01642
	139	3.81404
	140	3.91871
	141	4.17878
	142	3.9072
	143	3.8622
	144	4.03981
	145	3.89128
	146	4.59107
	147	7.53469
	148	7.59889
	149	7.87022
	150	8.1374
	151	6.3857
	152	8.46756
	153	11.2702
	154	6.77983
	155	6.86088
	156	7.37147
	157	7.55507
	158	7.57909
	159	7.87919
	160	7.98956
	161	8.26371
	162	7.71643
	163	7.92506
	164	7.26488
	165	6.82288
	166	8.98177
	167	6.57495
	168	6.64465
	169	6.45461
	170	7.57492
	171	7.04218
	172	6.82986
	173	4.35806
	174	6.81497
	175	7.2443
	176	5.26919
	177	6.67025
	178	6.3083
	179	6.79243
	180	6.44874
	181	6.5594
	182	3.59602
	183	5.92764
	184	6.58234
	185	6.66061
	186	6.66229
	187	6.0455
	188	6.69361
	189	7.0163
	190	6.27849
	191	7.90012
	192	6.49102
	193	5.63499
	194	7.00224
	195	5.42234
	196	4.81132
	197	7.84313
	198	6.06406
	199	4.90152
	200	4.51862
9	1	12.2115
	2	7.48545
	3	8.44252
	4	8.63462
	5	10.255
	6	9.82821
	7	8.44881
	8	8.31922
	9	7.27574
	10	7.19873
	11	9.18654
	12	10.1046
	13	10.42
	14	9.78766
	15	11.4284
	16	10.415
	17	9.42153
	18	8.43622
	19	10.1371
	20	8.85521
	21	7.43853
	22	9.79543
	23	9.92569
	24	8.97586
	25	10.1165
	26	7.39499
	27	10.0583
	28	8.43386
	29	10.6846
	30	9.38087
	31	8.73417
	32	9.28289
	33	7.90714
	34	7.00615
	35	9.79976
	36	8.57785
	37	7.50621
	38	7.38966
	39	6.68298
	40	7.46235
	41	11.5821
	42	8.53848
	43	8.59778
	44	8.10872
	45	8.15237
	46	7.8749
	47	8.94679
	48	9.83757
	49	7.18522
	50	9.64105
	51	10.8275
	52	10.4198
	53	11.5146
	54	11.0367
	55	9.00378
	56	8.50677
	57	12.5725
	58	8.65766
	59	9.66092
	60	10.4168
	61	8.43503
	62	10.0057
	63	9.91547
	64	9.99689
	65	10.0264
	66	9.52934
	67	10.3635
	68	9.42803
	69	8.75251
	70	9.62733
	71	9.46813
	72	11.2392
	73	6.8154
	74	4.19235
	75	3.83469
	76	3.99842
	77	8.96025
	78	8.96868
	79	9.60226
	80	12.2828
	81	9.44576
	82	7.46914
	83	7.72667
	84	10.0591
	85	9.3387
	86	11.758
	87	14.2116
	88	13.1272
	89	9.48786
	90	10.5073
	91	9.85567
	92	3.84561
	93	4.03532
	94	3.76918
	95	3.81203
	96	3.94961
	97	3.85826
	98	3.88229
	99	3.77626
	100	3.97875
	101	7.03459
	102	6.13959
	103	6.83477
	104	8.9461
	105	7.96678
	106	7.02426
	107	10.6702
	108	9.51369
	109	9.15485
	110	8.4905
	111	7.18584
	112	8.57759
	113	11.9689
	114	6.26629
	115	11.6033
	116	7.1002
	117	9.72519
	118	9.31121
	119	6.81651
	120	7.81094
	121	7.95634
	122	7.3369
	123	7.31916
	124	10.9594
	125	8.82197
	126	9.52302
	127	7.87747
	128	9.9458
	129	9.6391
	130	6.64255
	131	9.0586
	132	9.08061
	133	8.50376
	134	7.57412
	135	8.80165
	136	6.02125
	137	3.80537
	138	3.83186
	139	3.83564
	140	3.87056
	141	3.75346
	142	3.79919
	143	4.03122
	144	3.87821
	145	3.62675
	146	3.69677
	147	3.80692
	148	3.96942
	149	3.92951
	150	4.11416
	151	3.79139
	152	3.86777
	153	3.6939
	154	3.85242
	155	11.4316
	156	8.8138
	157	4.00019
	158	3.78183
	159	4.08359
	160	3.88711
	161	3.88555
	162	3.85628
	163	3.93373
	164	5.6531
	165	5.97768
	166	5.76011
	167	8.68674
	168	10.7981
	169	7.50055
	170	9.03652
	171	8.89072
	172	10.1668
	173	9.41098
	174	8.64429
	175	8.78927
	176	10.4223
	177	8.19657
	178	8.71511
	179	9.39252
	180	9.9316
	181	9.35799
	182	9.51748
	183	10.4446
	184	8.98378
	185	7.74219
	186	8.639
	187	9.95034
	188	8.95021
	189	6.25832
	190	9.28295
	191	7.14724
	192	10.5012
	193	9.54627
	194	10.0661
	195	4.82972
	196	3.90019
	197	3.795
	198	8.80119
	199	11.7656
	200	9.0011
10	1	13.0974
	2	18.9655
	3	20.0645
	4	12.8437
	5	10.3604
	6	10.0152
	7	9.58309
	8	10.5161
	9	10.8871
	10	11.9897
	11	10.1601
	12	12.9879
	13	14.6409
	14	11.5459
	15	9.98248
	16	8.78587
	17	9.41438
	18	7.85487
	19	7.58057
	20	9.68749
	21	9.77215
	22	8.02864
	23	11.1316
	24	9.42801
	25	9.27046
	26	6.87889
	27	9.52391
	28	8.77855
	29	10.218
	30	11.5243
	31	10.6149
	32	11.2148
	33	11.1544
	34	12.7098
	35	9.69112
	36	11.4615
	37	10.8998
	38	10.8923
	39	9.97948
	40	7.78885
	41	7.86637
	42	8.02426
	43	7.62471
	44	7.68301
	45	7.57901
	46	7.53388
	47	7.81859
	48	6.98636
	49	8.12733
	50	8.67073
	51	10.9614
	52	10.6086
	53	10.9178
	54	11.3285
	55	10.2201
	56	11.5101
	57	10.327
	58	8.98419
	59	11.6953
	60	8.40863
	61	10.0598
	62	13.3852
	63	12.4486
	64	14.8324
	65	15.1531
	66	14.1259
	67	13.9434
	68	13.5029
	69	13.3843
	70	14.0292
	71	14.0216
	72	10.9058
	73	9.61186
	74	9.63481
	75	7.12157
	76	7.48545
	77	6.13258
	78	8.51506
	79	9.45963
	80	10.9545
	81	17.0111
	82	16.198
	83	9.56536
	84	9.08502
	85	10.5085
	86	10.9001
	87	12.1685
	88	8.97008
	89	10.6959
	90	8.66712
	91	8.46527
	92	7.7172
	93	9.16278
	94	8.36909
	95	9.31866
	96	9.28737
	97	8.10479
	98	7.74572
	99	9.72591
	100	8.13834
	101	8.7414
	102	8.74515
	103	7.98837
	104	12.9083
	105	11.0321
	106	11.5317
	107	9.84146
	108	9.58516
	109	6.63227
	110	7.79589
	111	8.11578
	112	11.3765
	113	13.6414
	114	11.5324
	115	11.5491
	116	9.07357
	117	10.1595
	118	11.0231
	119	8.13166
	120	7.66502
	121	11.9309
	122	12.4152
	123	9.06065
	124	9.77981
	125	9.52045
	126	7.75567
	127	15.8766
	128	12.256
	129	10.6439
	130	6.89619
	131	8.78213
	132	10.8283
	133	6.07464
	134	3.83615
	135	3.68939
	136	3.72395
	137	4.13761
	138	3.72709
	139	3.84557
	140	3.91726
	141	4.37757
	142	3.90723
	143	3.65719
	144	3.71301
	145	4.1919
	146	4.16988
	147	5.53359
	148	5.8088
	149	4.41568
	150	5.616
	151	4.32302
	152	5.65591
	153	4.64476
	154	4.20603
	155	4.39116
	156	4.39519
	157	4.61734
	158	4.43604
	159	4.23691
	160	4.28432
	161	4.40486
	162	4.54126
	163	4.40012
	164	4.41493
	165	4.32041
	166	4.30362
	167	4.63377
	168	4.59072
	169	4.57883
	170	4.47075
	171	4.45661
	172	4.10686
	173	4.26692
	174	4.62789
	175	4.42639
	176	4.46343
	177	4.19817
	178	4.38087
	179	4.57595
	180	4.57269
	181	4.45288
	182	4.62164
	183	4.23393
	184	4.55115
	185	5.74403
	186	4.57701
	187	4.62256
	188	4.27791
	189	6.30401
	190	4.93569
	191	4.42674
	192	4.22026
	193	5.46242
	194	4.49611
	195	4.55722
	196	4.56055
	197	5.55045
[truncated: 5,003 more rows]

## Sheet: Fig. S3
S3 Fig. The distance between R394 and D299 (forming polar interactions in the inactive βarr2 state) monitored within MD simulations.
C7pp2				No C7pp2				C7pp2E358A
Replicate	Time (ns)	Distance (Å)		Replicate	Time (ns)	Distance (Å)		Replicate	Time (ns)	Distance (Å)
1	1	7.74423		1	1	8.34891		1	1	10.1829
	2	8.15789			2	9.89223			2	7.49836
	3	6.64424			3	11.2609			3	7.18017
	4	9.0847			4	9.52228			4	8.44471
	5	9.39128			5	9.50685			5	7.59967
	6	10.1183			6	9.65977			6	7.05826
	7	10.7055			7	9.69077			7	8.25705
	8	8.26744			8	9.07993			8	7.25808
	9	7.52198			9	9.8038			9	6.94088
	10	8.18005			10	9.85143			10	7.84717
	11	9.59933			11	8.74502			11	7.8996
	12	8.61664			12	10.8459			12	7.27543
	13	8.27588			13	9.85156			13	7.35515
	14	9.53429			14	9.92922			14	8.28752
	15	10.0297			15	11.6405			15	9.50836
	16	7.53097			16	8.24719			16	7.39119
	17	6.81602			17	9.70062			17	7.04219
	18	9.04129			18	9.30804			18	6.6811
	19	7.97788			19	9.18487			19	7.36885
	20	8.5892			20	8.31705			20	5.35272
	21	9.09616			21	9.80914			21	8.45532
	22	10.755			22	9.50912			22	7.91584
	23	11.0183			23	10.7479			23	8.39582
	24	8.51531			24	9.38375			24	7.98729
	25	10.9969			25	10.5003			25	7.22835
	26	8.84254			26	11.1608			26	8.11693
	27	10.3212			27	10.0214			27	8.07178
	28	10.9718			28	11.0738			28	8.23103
	29	10.1066			29	7.91244			29	6.47082
	30	12.1133			30	7.60098			30	6.67419
	31	11.2177			31	6.89274			31	6.64971
	32	12.2038			32	6.16847			32	6.1821
	33	10.3895			33	3.83123			33	6.49235
	34	11.4714			34	3.87414			34	6.68003
	35	9.93506			35	4.05811			35	7.06024
	36	10.7645			36	3.98613			36	7.46363
	37	9.18858			37	3.96245			37	7.7282
	38	9.58235			38	3.76169			38	6.66108
	39	9.59258			39	3.90627			39	7.08834
	40	10.505			40	3.83453			40	6.64163
	41	10.2535			41	3.77379			41	7.53216
	42	10.1274			42	3.87216			42	8.47434
	43	10.826			43	3.80711			43	8.06677
	44	10.1691			44	3.85395			44	6.83781
	45	10.4225			45	4.26407			45	6.8686
	46	10.5361			46	3.98775			46	6.87471
	47	10.5588			47	4.08049			47	6.95834
	48	10.3988			48	3.84638			48	7.85129
	49	10.3845			49	3.92158			49	7.12337
	50	9.81431			50	4.04242			50	7.30985
	51	10.4113			51	3.68745			51	7.18018
	52	10.5099			52	3.69657			52	6.80268
	53	9.7275			53	3.63666			53	6.76984
	54	10.691			54	3.84066			54	6.83965
	55	10.7082			55	3.76963			55	6.39341
	56	10.4598			56	3.82999			56	7.12939
	57	10.3342			57	4.02394			57	6.6828
	58	10.241			58	3.71926			58	7.20623
	59	10.7163			59	3.95953			59	7.19034
	60	9.67188			60	3.66805			60	6.62021
	61	9.3609			61	3.89941			61	7.2758
	62	9.78247			62	3.69917			62	6.1504
	63	10.9878			63	3.99243			63	6.56737
	64	9.15173			64	3.77429			64	7.67699
	65	11.8311			65	3.93374			65	8.40728
	66	9.48722			66	4.03116			66	6.31408
	67	8.98774			67	3.87134			67	6.691
	68	8.3893			68	3.99471			68	6.71534
	69	7.99179			69	4.21275			69	8.14003
	70	10.0631			70	3.90461			70	9.71472
	71	10.1719			71	3.93259			71	7.06384
	72	10.7061			72	4.07311			72	8.24197
	73	10.161			73	4.06365			73	8.6994
	74	10.6163			74	4.01276			74	9.28834
	75	10.4612			75	3.82329			75	7.59832
	76	10.3029			76	4.07417			76	6.45782
	77	10.5303			77	3.92575			77	6.36186
	78	10.2059			78	4.09046			78	7.07874
	79	9.8621			79	3.97015			79	7.15617
	80	10.0956			80	3.91908			80	7.34281
	81	10.1334			81	3.78983			81	6.84956
	82	9.86537			82	4.06985			82	6.87556
	83	10.075			83	4.0644			83	4.49254
	84	10.3062			84	4.0316			84	7.47161
	85	10.854			85	3.97017			85	6.56787
	86	10.1007			86	3.88656			86	6.71823
	87	10.3734			87	7.04852			87	6.88395
	88	10.7654			88	5.94967			88	8.56428
	89	10.4774			89	7.47598			89	9.77781
	90	9.81355			90	8.25527			90	9.71841
	91	8.66818			91	6.82374			91	5.39932
	92	9.44781			92	8.02431			92	9.023
	93	10.076			93	8.04776			93	9.11102
	94	9.71573			94	3.61866			94	9.65787
	95	9.96662			95	3.841			95	10.291
	96	11.4431			96	3.82219			96	10.8173
	97	12.0964			97	3.91243			97	10.4202
	98	11.4423			98	3.87493			98	10.4639
	99	11.321			99	3.79074			99	9.18688
	100	10.7073			100	4.03584			100	9.18779
	101	10.3351			101	3.83664			101	9.24495
	102	10.8358			102	3.79745			102	9.99106
	103	9.43152			103	3.85058			103	9.61256
	104	9.74498			104	3.89981			104	9.55637
	105	9.65921			105	3.89428			105	9.06857
	106	9.6284			106	3.70891			106	10.6231
	107	10.2458			107	3.88741			107	11.1827
	108	10.8917			108	3.87355			108	10.6938
	109	10.0113			109	3.77477			109	10.3503
	110	10.4006			110	3.95102			110	11.7072
	111	9.34563			111	3.79587			111	10.842
	112	9.419			112	3.70787			112	11.148
	113	8.95437			113	5.2911			113	10.6809
	114	9.15915			114	3.81905			114	10.1618
	115	9.58819			115	3.99663			115	10.0767
	116	9.73995			116	3.7315			116	10.6328
	117	9.82774			117	3.9811			117	11.06
	118	9.76755			118	4.00456			118	13.5088
	119	9.81534			119	3.66247			119	13.4381
	120	10.2894			120	3.7988			120	12.5662
	121	9.998			121	3.78537			121	10.6559
	122	9.7326			122	3.90182			122	12.2582
	123	9.55858			123	4.24312			123	12.5728
	124	9.89753			124	3.78829			124	11.5224
	125	10.6401			125	4.01715			125	10.8648
	126	10.4584			126	3.79345			126	9.96931
	127	10.74			127	3.83784			127	11.19
	128	10.5815			128	3.96717			128	11.2525
	129	9.57692			129	3.91294			129	10.0341
	130	9.92513			130	3.9052			130	9.61427
	131	11.0016			131	3.71413			131	9.59421
	132	10.2793			132	3.71327			132	10.4156
	133	10.985			133	3.84386			133	10.5707
	134	9.58037			134	3.81776			134	9.83528
	135	10.7334			135	3.88395			135	10.3012
	136	10.0782			136	3.97008			136	9.23488
	137	10.374			137	3.97653			137	9.22981
	138	9.78117			138	3.86395			138	10.2693
	139	10.4136			139	3.84826			139	8.38341
	140	9.42038			140	4.14414			140	3.88356
	141	9.90325			141	4.06732			141	4.03243
	142	10.5352			142	3.91871			142	3.88853
	143	10.2146			143	3.93767			143	3.76538
	144	9.90567			144	4.06254			144	3.89899
	145	10.5834			145	3.79701			145	3.90329
	146	10.1174			146	3.85098			146	4.08951
	147	10.1528			147	3.8993			147	3.84492
	148	10.5314			148	3.92657			148	3.94036
	149	10.1634			149	3.68284			149	3.9246
	150	9.78961			150	7.59808			150	3.87754
	151	9.7191			151	7.25713			151	3.9074
	152	10.4657			152	8.40952			152	3.94955
	153	10.1479			153	6.36873			153	3.92045
	154	10.1281			154	6.92232			154	3.80329
	155	10.1128			155	7.06925			155	3.81063
	156	10.4053			156	7.8353			156	3.75251
	157	10.3242			157	7.82998			157	3.78598
	158	10.5886			158	7.52717			158	3.68484
	159	10.3828			159	3.80282			159	3.93234
	160	9.6623			160	3.78623			160	3.76173
	161	9.62282			161	3.88726			161	3.92048
	162	9.5283			162	3.82391			162	3.7381
	163	9.85463			163	3.84017			163	3.91572
	164	10.2879			164	3.79122			164	3.84005
	165	9.1295			165	3.88858			165	3.83362
	166	11.012			166	3.89751			166	3.91446
	167	10.3787			167	4.10787			167	3.95254
	168	9.96904			168	3.7484			168	3.85978
	169	9.84399			169	3.85249			169	3.92036
	170	10.1273			170	3.79528			170	3.87558
	171	10.1406			171	3.86487			171	3.69889
	172	10.3053			172	3.92335			172	4.05755
	173	10.2199			173	3.86405			173	3.92276
	174	9.62407			174	3.81993			174	3.93122
	175	9.95567			175	3.75956			175	3.73078
	176	10.0549			176	3.99047			176	3.84258
	177	10.1679			177	3.93241			177	3.91757
	178	9.95122			178	3.84205			178	3.6251
	179	10.2832			179	3.7348			179	3.83048
	180	10.1063			180	4.02684			180	3.79009
	181	10.8939			181	3.83353			181	3.9304
	182	10.4844			182	3.94851			182	3.84863
	183	11.1199			183	3.84434			183	3.97856
	184	9.81985			184	3.74819			184	4.00689
	185	10.1329			185	3.76366			185	3.97556
	186	10.1245			186	3.83696			186	3.80067
	187	9.81786			187	3.83515			187	3.85885
	188	10.5289			188	5.84751			188	3.82116
	189	10.1014			189	3.92691			189	3.8266
	190	10.4067			190	3.8044			190	3.80741
	191	9.75856			191	3.92509			191	3.86124
	192	10.1258			192	3.94048			192	3.8753
	193	9.54921			193	4.1381			193	6.19274
	194	10.8013			194	3.97735			194	3.81143
	195	10.5368			195	3.92166			195	3.79792
	196	9.04307			196	3.92697			196	3.88647
	197	10.55			197	3.85638			197	3.86246
	198	9.55814			198	3.80312			198	3.73301
	199	10.6322			199	3.75652			199	3.89741
	200	9.85365			200	3.93763			200	3.98625
	201	9.71028			201	3.6863			201	3.82091
	202	11.6023			202	3.97445			202	3.74834
	203	11.0586			203	3.78812			203	3.96097
	204	12.908			204	3.84811			204	3.9651
	205	13.9925			205	3.84037			205	3.88881
	206	9.98644			206	3.83922			206	3.75768
	207	12.538			207	3.84288			207	3.76725
	208	11.9032			208	3.78278			208	6.77054
	209	11.0398			209	4.07671			209	8.63812
	210	11.3775			210	3.91601			210	7.78339
	211	10.6632			211	3.9547			211	7.1847
	212	11.2574			212	3.70849			212	7.37164
	213	12.6014			213	3.8613			213	8.23566
	214	11.0735			214	7.76198			214	7.899
	215	11.8044			215	8.38232			215	7.15577
	216	11.7009			216	8.65788			216	7.89998
	217	10.9144			217	3.80694			217	3.82301
	218	12.1732			218	5.87852			218	8.65764
	219	11.4902			219	3.97481			219	9.62859
	220	11.6072			220	3.83987			220	10.1057
	221	11.5398			221	3.99192			221	10.3791
	222	11.1043			222	4.02835			222	8.88204
	223	11.4562			223	3.99932			223	9.21219
	224	11.3199			224	3.72744			224	8.93911
	225	11.6133			225	3.85038			225	8.91558
	226	9.9262			226	3.78198			226	9.81394
	227	10.4488			227	3.77763			227	10.194
	228	10.578			228	3.88345			228	10.3381
	229	11.747			229	3.70897			229	8.53467
	230	11.0013			230	3.91786			230	8.17384
	231	11.128			231	3.78476			231	10.05
	232	11.6882			232	3.81135			232	8.9225
	233	10.5355			233	3.89934			233	6.93813
	234	10.6727			234	3.77085			234	6.60029
	235	10.8197			235	3.76233			235	6.49194
	236	10.3944			236	4.00692			236	7.47214
	237	10.8887			237	3.71951			237	3.97121
	238	10.5021			238	4.0127			238	3.84611
	239	10.575			239	4.00316			239	3.83164
	240	9.87299			240	3.86542			240	3.77818
	241	10.8965			241	3.91686			241	4.01364
	242	10.7006			242	3.6967			242	3.76543
	243	10.813			243	3.9008			243	4.19575
	244	11.3333			244	4.00489			244	3.9653
	245	10.8821			245	3.9033			245	3.81136
	246	11.1251			246	3.9701			246	3.93899
	247	10.5338			247	3.84755			247	3.98176
	248	11.5688			248	3.95821			248	3.9582
	249	11.9346			249	4.0219			249	3.82917
	250	10.8204			250	3.71024			250	3.87779
	251	10.7643			251	3.72297			251	4.06221
	252	11.6878			252	3.74915			252	4.05443
	253	11.1573			253	3.81801			253	3.74042
	254	11.7148			254	3.79975			254	3.84004
	255	10.4524			255	3.74679			255	3.74035
	256	11.0142			256	3.9925			256	3.99524
	257	10.5348			257	3.96352			257	3.71523
	258	10.4044			258	3.68544			258	3.81939
	259	11.2452			259	3.80667			259	3.77768
	260	9.07914			260	3.81364			260	3.86654
	261	8.52467			261	3.88941			261	4.0167
	262	8.9431			262	3.94733			262	4.0202
	263	10.3037			263	4.01365			263	3.8207
	264	9.40653			264	4.03863			264	3.83752
	265	10.2376			265	3.92008			265	3.87487
	266	10.8203			266	3.72655			266	3.75107
	267	9.47431			267	3.86977			267	3.96861
	268	10.9045			268	4.04431			268	3.92508
	269	10.1244			269	3.79191			269	3.90463
	270	10.9426			270	3.81593			270	3.78292
	271	10.733			271	3.88054			271	4.01744
	272	11.012			272	4.0457			272	3.91177
	273	10.9054			273	3.83219			273	3.71143
	274	10.7791			274	3.70807			274	3.77798
	275	9.68915			275	3.88064			275	3.83094
	276	10.7164			276	4.02733			276	3.86311
	277	10.3722			277	3.71981			277	3.8745
	278	11.3787			278	4.02319			278	3.87893
	279	10.9983			279	4.04988			279	3.79306
	280	11.0342			280	3.88951			280	3.75395
	281	11.4095			281	3.94962			281	3.74027
	282	11.5268			282	3.80183			282	3.93023
	283	11.0271			283	4.00645			283	3.97352
	284	11.2825			284	3.83032			284	4.02258
	285	10.85			285	4.02912			285	3.96011
	286	11.3282			286	3.91994			286	3.88635
	287	11.3302			287	3.93066			287	3.97594
	288	10.8251			288	3.97211			288	3.87843
	289	7.89965			289	3.85145			289	3.80747
	290	10.8586			290	3.82551			290	3.99293
	291	10.5429			291	3.71468			291	3.80196
	292	10.3794			292	3.86919			292	3.70022
	293	10.4943			293	3.96359			293	4.00267
	294	10.3461			294	3.88562			294	3.88604
	295	10.2822			295	3.82009			295	3.6555
	296	10.3092			296	3.89315			296	3.86126
	297	9.75311			297	4.0933			297	3.87461
	298	10.8345			298	3.93652			298	3.72393
	299	10.711			299	3.84333			299	3.75851
	300	9.72533			300	3.78292			300	3.69202
2	1	7.62782		2	1	10.7659		2	1	8.90513
	2	6.85773			2	11.5065			2	8.18965
	3	8.22285			3	10.4809			3	7.56909
	4	8.79349			4	10.282			4	8.79742
	5	8.54444			5	10.0713			5	8.80477
	6	7.62352			6	9.36998			6	9.66705
	7	8.18007			7	10.4809			7	11.0631
	8	9.42872			8	10.5044			8	8.25149
	9	7.71975			9	4.22879			9	10.581
	10	6.63301			10	4.22525			10	10.1118
	11	7.65903			11	4.86483			11	11.6981
	12	8.34446			12	5.00652			12	10.5838
	13	8.52835			13	7.64748			13	10.0709
	14	8.91264			14	9.09363			14	10.9695
	15	8.8601			15	8.39434			15	11.2568
	16	9.44683			16	11.6306			16	10.8102
	17	9.18232			17	11.5205			17	11.8786
	18	8.34894			18	8.62964			18	10.5417
	19	7.32029			19	9.31768			19	10.7294
	20	7.62829			20	9.12312			20	11.1193
	21	10.0575			21	8.62523			21	9.23504
	22	10.766			22	7.7015			22	10.7466
	23	10.7452			23	9.68912			23	10.3829
	24	10.9503			24	8.04033			24	12.5113
	25	9.65636			25	8.65364			25	10.22
	26	9.56317			26	8.91968			26	10.3266
	27	9.78908			27	6.53748			27	10.8326
	28	9.77014			28	9.70602			28	9.70878
	29	10.1166			29	6.24041			29	9.45036
	30	10.1124			30	9.78525			30	11.6881
	31	10.5828			31	9.57607			31	11.352
	32	9.77883			32	8.09829			32	9.70473
	33	10.038			33	7.66723			33	12.969
	34	9.53504			34	8.4449			34	14.3786
	35	14.2196			35	8.39717			35	12.9825
	36	10.7089			36	8.3868			36	13.8863
	37	10.9337			37	8.45779			37	13.1686
	38	11.096			38	9.1103			38	15.5854
	39	10.2155			39	9.12465			39	15.3238
	40	9.62417			40	9.50135			40	14.6944
	41	10.4406			41	9.86139			41	14.8084
	42	10.1398			42	8.63259			42	15.4205
	43	9.1911			43	8.18235			43	14.1415
	44	9.98749			44	8.13672			44	14.7453
	45	10.005			45	7.98418			45	14.6181
	46	9.5901			46	8.93657			46	13.3338
	47	10.0453			47	8.62886			47	13.5181
	48	9.74357			48	9.50442			48	14.24
	49	9.51514			49	8.71073			49	13.3856
	50	10.0548			50	8.20823			50	13.7559
	51	9.8617			51	8.73298			51	13.9481
	52	10.8516			52	8.13815			52	14.088
	53	9.5735			53	8.16214			53	13.2494
	54	10.0906			54	8.16065			54	12.2316
	55	11.1103			55	8.96737			55	13.6331
	56	10.3686			56	8.69332			56	12.593
	57	10.0587			57	8.86453			57	13.3542
	58	10.289			58	9.27642			58	13.6448
	59	10.4018			59	8.55222			59	11.8355
	60	11.0059			60	8.12097			60	11.1046
	61	10.8993			61	8.14582			61	12.5176
	62	10.2543			62	9.67229			62	15.0228
	63	10.3143			63	9.15078			63	14.9961
	64	9.97163			64	8.80621			64	15.442
	65	9.98842			65	8.68381			65	12.341
	66	10.8773			66	8.53301			66	9.81554
	67	9.90581			67	8.11261			67	13.5574
	68	10.1907			68	8.0671			68	12.3607
	69	10.2841			69	8.23924			69	13.0142
	70	10.4129			70	8.11023			70	9.10545
	71	9.84679			71	8.63073			71	7.3312
	72	9.64138			72	7.80199			72	8.12663
	73	9.77737			73	9.06542			73	6.67896
	74	10.243			74	8.60093			74	9.54162
	75	11.5329			75	9.5172			75	8.17941
	76	10.419			76	10.1876			76	9.29625
	77	9.48087			77	8.33921			77	10.3607
	78	9.60132			78	9.45664			78	9.71645
	79	10.2465			79	8.86743			79	10.5817
	80	10.0814			80	8.68401			80	13.8264
	81	10.8465			81	8.77918			81	12.7093
	82	10.1254			82	8.86374			82	13.1042
	83	10.0351			83	9.8101			83	9.36748
	84	10.4209			84	8.5813			84	9.50811
	85	10.1943			85	8.77405			85	6.40668
	86	10.8154			86	9.46077			86	7.12127
	87	9.59952			87	9.49953			87	11.4697
	88	10.384			88	9.09356			88	10.9464
	89	10.4344			89	8.73168			89	8.49219
	90	10.1431			90	10.4505			90	8.68416
	91	10.2445			91	7.50066			91	6.93553
	92	10.2143			92	8.12182			92	4.59018
	93	10.5399			93	10.4855			93	4.0241
	94	10.1158			94	7.70521			94	3.94332
	95	9.91878			95	7.46159			95	4.52525
	96	10.9057			96	7.14116			96	4.40259
	97	10.7175			97	6.12891			97	3.61807
	98	10.5126			98	9.71198			98	4.53687
	99	10.4831			99	8.90906			99	4.43231
	100	10.3121			100	8.40647			100	4.59521
	101	10.625			101	7.20498			101	3.89931
	102	10.201			102	9.79531			102	3.79379
	103	10.5976			103	9.79437			103	3.88881
	104	9.93382			104	9.19262			104	3.86169
	105	10.0056			105	8.24101			105	4.03001
	106	10.0985			106	9.6609			106	3.86963
	107	9.77638			107	9.56318			107	3.73211
	108	10.0157			108	7.42293			108	3.55103
	109	10.7328			109	8.32787			109	3.85149
	110	10.7412			110	9.48649			110	3.84981
	111	10.1339			111	9.54351			111	3.76494
	112	9.96098			112	9.48044			112	3.88144
	113	9.65491			113	9.35657			113	3.81215
	114	10.2617			114	9.30802			114	3.88454
	115	9.6725			115	8.69972			115	4.80344
	116	9.82555			116	8.85761			116	4.7114
	117	9.98068			117	6.94184			117	4.72455
	118	10.1064			118	8.84644			118	4.57521
	119	10.5161			119	6.63293			119	4.56616
	120	11.0331			120	6.79724			120	4.36682
	121	10.5207			121	6.27746			121	4.83698
	122	10.573			122	7.47013			122	4.49513
	123	10.5121			123	7.74663			123	4.36611
	124	9.86373			124	8.02226			124	4.6619
	125	10.3795			125	9.77386			125	4.77387
	126	10.5266			126	8.41952			126	4.58095
	127	9.45697			127	9.52509			127	4.08368
	128	10.6378			128	6.6015			128	4.72494
	129	9.72125			129	9.14039			129	4.43443
	130	9.60867			130	9.87862			130	4.07133
	131	8.88106			131	5.94451			131	3.8092
	132	8.9209			132	7.82406			132	3.84518
	133	8.86967			133	8.57076			133	3.92166
	134	8.53875			134	8.39528			134	3.87671
	135	8.39862			135	10.1687			135	4.03507
	136	8.45554			136	8.84539			136	3.91221
	137	8.21985			137	7.12218			137	3.75606
	138	7.87956			138	7.41541			138	3.79881
	139	8.469			139	5.3692			139	3.7291
	140	6.8351			140	8.84561			140	3.7438
	141	8.35331			141	9.37524			141	3.79547
	142	8.29919			142	8.83519			142	3.95107
	143	8.58434			143	8.31081			143	3.9096
	144	8.11606			144	8.94906			144	3.90191
	145	8.49994			145	9.12527			145	3.99543
	146	8.35327			146	9.92379			146	3.93066
	147	7.76669			147	9.71194			147	3.99986
	148	8.51935			148	9.59274			148	3.8846
	149	8.62546			149	9.12576			149	3.78899
	150	7.03061			150	9.93894			150	3.86034
	151	7.99794			151	8.60679			151	3.8524
	152	8.50109			152	7.48478			152	3.95078
	153	8.2365			153	7.11864			153	3.98419
	154	8.03486			154	7.45661			154	3.78721
	155	7.44407			155	9.40324			155	3.84317
	156	7.16856			156	8.38917			156	3.71953
	157	8.16699			157	9.71115			157	3.91003
	158	8.77495			158	8.72304			158	3.90295
	159	8.4064			159	8.76553			159	3.99731
	160	8.1165			160	6.59205			160	3.85966
	161	8.49267			161	5.74093			161	3.84844
	162	7.37514			162	5.54078			162	3.77741
	163	7.90974			163	6.8711			163	3.87818
	164	8.18893			164	6.71251			164	3.88162
	165	8.22916			165	6.54086			165	3.87234
	166	8.92057			166	7.53613			166	3.79827
	167	8.96513			167	6.73449			167	3.82285
	168	8.35588			168	6.85788			168	3.89254
	169	8.54498			169	4.01246			169	3.87757
	170	7.97792			170	3.83341			170	3.97202
	171	6.78051			171	4.0507			171	4.66169
	172	7.69346			172	3.92133			172	4.64607
	173	7.38463			173	3.80256			173	3.89756
	174	7.53263			174	4.1049			174	4.07002
	175	6.62376			175	3.82553			175	4.47509
	176	7.86069			176	3.9537			176	4.72383
	177	7.18813			177	3.95279			177	4.67806
	178	8.07332			178	4.1015			178	3.87303
	179	8.15488			179	4.12365			179	3.94356
	180	7.92391			180	4.07296			180	5.80714
	181	8.31086			181	4.0347			181	3.92019
	182	8.29285			182	3.80835			182	3.87812
	183	8.15888			183	4.23032			183	4.08817
	184	7.23399			184	4.03954			184	3.89906
	185	7.15806			185	3.81091			185	4.04389
	186	8.58438			186	4.96662			186	3.83638
	187	7.73835			187	4.05839			187	3.70315
	188	9.28237			188	3.97418			188	3.85926
	189	7.51168			189	4.3707			189	3.92329
	190	8.5989			190	6.31948			190	3.91813
	191	8.35702			191	7.65895			191	4.38878
	192	7.85413			192	3.99741			192	3.85325
	193	7.09974			193	3.77646			193	3.85404
	194	8.00805			194	3.75107			194	4.09079
	195	7.81366			195	3.9626			195	3.85897
	196	7.59875			196	3.97363			196	3.87547
	197	8.2169			197	3.9421			197	3.73168
	198	7.21206			198	3.86351			198	3.99834
	199	8.63263			199	3.98476			199	3.8605
	200	7.99611			200	3.96261			200	3.70677
	201	8.13358			201	4.00999			201	3.6348
	202	8.41081			202	4.16785			202	3.94975
	203	8.03894			203	3.87457			203	3.81751
	204	8.5167			204	3.89129			204	3.77342
	205	8.60403			205	4.01023			205	3.95664
	206	8.35772			206	4.1046			206	4.10496
	207	8.58268			207	3.82424			207	3.9889
	208	8.33652			208	3.90993			208	3.7295
	209	7.85534			209	3.89669			209	4.13833
	210	8.69184			210	3.7507			210	3.8877
	211	8.63922			211	3.76334			211	3.9387
	212	6.57228			212	3.86956			212	3.89163
	213	10.5487			213	3.90813			213	4.01405
	214	10.6127			214	3.90285			214	3.83295
	215	10.1311			215	3.9185			215	3.87275
	216	10.5867			216	3.80602			216	3.90214
	217	11.3075			217	3.99724			217	3.84225
	218	10.6799			218	8.04561			218	3.76365
	219	10.4069			219	8.10721			219	3.95013
	220	10.5989			220	6.80951			220	3.8668
	221	10.2385			221	3.88531			221	4.04437
	222	10.8537			222	3.90483			222	3.90672
	223	10.3827			223	4.29424			223	3.878
	224	9.68577			224	6.37664			224	3.94263
	225	11.0502			225	7.89226			225	3.82891
	226	10.7902			226	7.20921			226	3.73757
	227	10.7455			227	6.3819			227	3.74734
	228	11.4599			228	3.91975			228	3.9531
	229	9.92196			229	3.83927			229	3.88855
	230	10.4274			230	3.99682			230	4.11536
	231	11.0859			231	3.87248			231	4.07899
	232	10.0347			232	3.97745			232	3.75672
	233	9.71855			233	3.97023			233	4.05682
	234	10.4756			234	3.82206			234	3.7861
	235	10.1701			235	3.91041			235	3.90542
	236	10.3279			236	4.03349			236	3.89577
	237	10.3065			237	3.78727			237	3.92078
	238	10.4186			238	3.84528			238	3.81358
	239	10.2919			239	3.95574			239	3.92246
	240	9.43325			240	3.73592			240	3.86185
	241	9.95272			241	3.98285			241	3.81722
	242	9.9399			242	3.83513			242	4.04364
	243	10.179			243	3.92273			243	3.87195
	244	10.1988			244	3.99893			244	3.87221
	245	10.3143			245	3.8293			245	3.70115
	246	10.8073			246	9.03202			246	3.87449
	247	10.3833			247	7.90163			247	3.88456
	248	10.6073			248	8.894			248	3.98046
	249	10.3041			249	8.17932			249	3.72571
	250	10.0727			250	8.89485			250	4.04443
	251	10.4651			251	3.774			251	3.9035
	252	10.0627			252	3.85497			252	4.07864
	253	10.4296			253	3.81151			253	3.87258
	254	10.1494			254	3.94754			254	3.97655
	255	10.7926			255	3.96748			255	3.87333
	256	10.614			256	3.78262			256	3.80907
	257	10.95			257	3.69754			257	3.76551
	258	10.6358			258	3.79176			258	3.88327
	259	10.5272			259	3.94539			259	3.86425
	260	10.4005			260	3.77476			260	3.78103
	261	10.9789			261	3.87474			261	3.73188
	262	11.2106			262	3.7317			262	3.92599
	263	9.90855			263	3.86419			263	3.82646
	264	10.6849			264	3.89765			264	3.81368
	265	10.4183			265	3.89652			265	3.84049
	266	10.5746			266	3.88513			266	3.84985
	267	10.7869			267	3.9521			267	3.89858
	268	10.2701			268	4.08395			268	3.89297
	269	10.9078			269	3.87929			269	3.99182
	270	10.3161			270	3.88642			270	3.90941
	271	10.0123			271	3.78051			271	3.99426
	272	10.0534			272	3.88536			272	3.89835
	273	10.6926			273	3.79983			273	3.873
	274	10.7591			274	3.86998			274	3.90397
	275	10.3016			275	3.81402			275	3.74832
	276	10.4275			276	3.73728			276	3.94655
	277	10.3034			277	4.0754			277	3.92964
	278	9.81401			278	3.8698			278	3.75666
	279	11.1753			279	3.98267			279	3.98107
	280	10.3595			280	3.8094			280	3.87592
	281	10.637			281	7.6452			281	3.90315
	282	9.66481			282	8.19438			282	3.67462
	283	10.1253			283	7.60472			283	3.87611
	284	10.5184			284	7.09541			284	3.85479
	285	10.4317			285	3.85112			285	3.83228
	286	9.72513			286	3.59285			286	3.82195
	287	10.4609			287	3.71809			287	3.85608
	288	10.5143			288	3.79376			288	3.78979
	289	10.3717			289	4.09051			289	3.84095
	290	10.1937			290	3.96302			290	3.80111
	291	10.2578			291	3.85219			291	3.83315
	292	9.85976			292	3.74383			292	3.6989
	293	10.2608			293	3.9379			293	3.93606
	294	10.307			294	7.80813			294	3.89118
	295	9.91386			295	8.02318			295	3.96834
	296	10.5344			296	3.88464			296	3.88446
	297	10.3			297	4.062			297	3.8793
	298	10.5066			298	3.99028			298	4.10817
	299	9.43583			299	4.09084			299	4.0502
	300	10.791			300	3.93995			300	3.87457
3	1	9.69122		3	1	9.77748		3	1	8.70913
	2	9.23837			2	8.81156			2	7.66045
	3	7.52691			3	8.2922			3	9.02608
	4	9.12415			4	10.5387			4	9.68239
	5	7.22443			5	10.7718			5	8.6701
	6	9.57079			6	8.86156			6	10.9566
	7	10.4849			7	10.3185			7	9.2541
	8	10.1929			8	9.23977			8	9.3164
	9	7.87292			9	7.82213			9	8.94359
	10	10.175			10	7.58635			10	9.47296
	11	6.99564			11	5.1099			11	8.72411
	12	10.0003			12	4.23251			12	8.64438
	13	9.23361			13	4.15538			13	8.35047
	14	9.17224			14	4.34046			14	8.37492
	15	11.1679			15	4.40347			15	8.7392
	16	7.99308			16	4.422			16	9.4578
	17	8.89673			17	4.55997			17	9.86121
	18	7.97706			18	4.11771			18	10.762
	19	8.73452			19	4.53686			19	10.4366
	20	7.97086			20	3.8933			20	9.53685
	21	8.60576			21	4.55153			21	9.52681
	22	8.24433			22	4.86491			22	8.99286
	23	8.23707			23	4.73182			23	8.78763
	24	6.98707			24	4.54157			24	7.25487
	25	7.73539			25	4.35954			25	8.13278
	26	9.28471			26	4.55042			26	9.20093
	27	10.3943			27	4.05107			27	8.28839
	28	8.50994			28	3.97148			28	8.03869
	29	9.57659			29	3.98349			29	8.57826
	30	9.55641			30	4.17171			30	11.4651
	31	10.7144			31	4.20317			31	8.84557
	32	10.5421			32	3.96735			32	7.82132
	33	10.5097			33	3.9572			33	7.64195
	34	10.2613			34	4.08901			34	7.17624
	35	12.6999			35	4.08378			35	7.09186
	36	12.5601			36	4.26579			36	8.52038
	37	11.7456			37	6.20557			37	8.09816
	38	12.9578			38	9.19077			38	8.11027
	39	13.0787			39	9.02925			39	6.07262
	40	10.2869			40	8.87324			40	7.14137
	41	10.9678			41	7.76156			41	6.7971
	42	10.1286			42	8.41454			42	7.50261
	43	11.9727			43	7.64767			43	6.96284
	44	11.1453			44	8.10625			44	7.32935
	45	12.1997			45	8.2094			45	6.8401
	46	11.6522			46	8.1169			46	7.02941
	47	11.8267			47	8.0154			47	6.7696
	48	10.8535			48	8.14008			48	6.85175
	49	11.3419			49	9.48563			49	6.61252
	50	12.5562			50	8.98111			50	6.57004
	51	12.8597			51	6.51513			51	6.87689
	52	12.7136			52	7.6845			52	7.63866
	53	14.8829			53	8.03816			53	6.75853
	54	14.4252			54	8.87776			54	6.8878
	55	13.925			55	11.2123			55	7.79739
	56	14.879			56	7.76918			56	7.45341
	57	13.0501			57	10.667			57	6.78063
	58	15.0544			58	8.67231			58	6.90274
	59	14.2752			59	7.5442			59	6.69611
	60	14.3098			60	7.49196			60	6.23527
	61	12.5542			61	7.23497			61	7.25922
	62	12.5275			62	7.29844			62	7.31473
	63	10.8888			63	7.53775			63	7.96169
	64	13.3164			64	7.408			64	7.99939
	65	12.7166			65	6.91087			65	9.07097
	66	12.4415			66	6.85273			66	7.69289
	67	11.6695			67	6.56248			67	8.03295
	68	11.3956			68	6.87307			68	7.15045
	69	12.972			69	6.76843			69	6.95224
	70	13.7384			70	6.19894			70	7.09618
	71	11.4676			71	6.50701			71	6.7969
	72	12.3762			72	6.71086			72	8.45147
	73	12.8737			73	6.58325			73	7.65381
	74	13.3311			74	6.62353			74	7.07198
	75	13.5551			75	7.15854			75	7.7976
	76	13.2069			76	6.4992			76	7.28622
	77	12.0565			77	8.59338			77	8.46297
	78	12.9414			78	8.45846			78	6.88311
	79	12.784			79	9.65403			79	6.53049
	80	12.3218			80	10.2624			80	7.02288
	81	12.1528			81	9.01121			81	7.12411
	82	12.3883			82	8.33676			82	7.27674
	83	13.0445			83	7.79833			83	9.57794
	84	13.1516			84	7.69727			84	7.52373
	85	13.5374			85	7.0402			85	6.62753
	86	13.1588			86	7.21525			86	6.37735
	87	12.9639			87	7.4258			87	6.25072
	88	13.8684			88	8.20085			88	6.95435
	89	12.647			89	9.43427			89	6.90912
	90	11.5515			90	10.202			90	6.96904
	91	12.4679			91	7.61546			91	6.58806
	92	12.018			92	8.50666			92	7.19957
	93	13.0741			93	8.13297			93	6.59911
	94	11.8188			94	7.47967			94	6.09723
	95	10.9868			95	7.27613			95	3.97921
	96	12.644			96	7.96795			96	3.90698
	97	12.4253			97	7.34504			97	6.22644
	98	12.3736			98	8.23115			98	8.65639
	99	13.7732			99	7.52214			99	8.49105
	100	13.7643			100	8.43914			100	8.33902
	101	12.5261			101	8.44851			101	6.69695
	102	13.4422			102	8.64162			102	6.27336
	103	12.9306			103	6.89583			103	6.91498
	104	13.8335			104	7.29531			104	8.08439
	105	12.8445			105	6.65099			105	8.78735
	106	13.064			106	7.69185			106	7.22251
	107	13.0586			107	6.9226			107	8.33367
	108	12.1441			108	7.34976			108	6.92029
	109	11.8444			109	4.97511			109	5.97603
	110	13.702			110	7.20377			110	3.79685
	111	12.6345			111	7.89267			111	3.93859
	112	13.6763			112	6.82505			112	4.05739
	113	13.07			113	6.94535			113	4.64958
	114	12.9765			114	7.56173			114	9.74471
	115	13.3629			115	3.82504			115	11.3049
	116	14.3174			116	3.87984			116	10.83
	117	13.8686			117	4.00046			117	10.4602
	118	13.4207			118	3.93152			118	11.0042
	119	13.4487			119	4.51845			119	12.0961
	120	14.5199			120	3.8843			120	11.1936
	121	12.3829			121	3.79807			121	12.5947
	122	14.6886			122	3.86887			122	12.714
	123	14.5542			123	4.00007			123	9.62001
	124	13.7121			124	3.70038			124	12.3413
	125	14.804			125	3.83611			125	11.166
	126	13.3492			126	3.64459			126	12.3056
	127	13.6531			127	3.76237			127	8.96935
	128	14.4013			128	3.91108			128	10.9994
	129	13.7636			129	3.90112			129	12.1738
	130	15.1888			130	3.76748			130	8.3744
	131	14.7008			131	3.74485			131	10.8272
	132	15.8948			132	3.93579			132	8.37215
	133	13.1917			133	3.9246			133	8.65686
	134	12.9261			134	3.90234			134	9.68717
	135	11.5348			135	3.90517			135	8.7896
	136	12.266			136	3.84227			136	12.8358
	137	12.9556			137	3.88699			137	10.4551
	138	12.2114			138	3.98973			138	13.0843
	139	12.1274			139	4.29312			139	11.7837
	140	12.3559			140	3.84282			140	10.1611
	141	9.97554			141	3.72664			141	11.0435
	142	10.2133			142	3.89463			142	11.1614
	143	10.0996			143	3.94058			143	10.5206
	144	10.4593			144	3.86898			144	10.7381
	145	9.80918			145	3.99393			145	9.56743
	146	10.0596			146	3.93122			146	10.4439
	147	11.2086			147	3.76545			147	8.85473
	148	10.9262			148	3.97307			148	8.71498
	149	11.8582			149	3.71971			149	8.58567
	150	10.9259			150	3.88395			150	8.57485
	151	10.4464			151	3.9095			151	9.08521
	152	9.79284			152	3.82133			152	8.80828
	153	10.6594			153	4.04414			153	8.49768
	154	10.2383			154	4.09796			154	8.78336
	155	9.97995			155	5.74863			155	10.2075
	156	10.0603			156	6.89115			156	9.48193
	157	10.277			157	3.72178			157	9.45675
	158	10.0442			158	4.00328			158	9.60491
	159	9.51878			159	4.14557			159	11.2084
	160	9.58039			160	3.7934			160	10.1367
	161	10.1984			161	3.91142			161	10.8292
	162	10.5413			162	3.69036			162	9.61068
	163	11.7417			163	3.7326			163	8.74765
	164	11.3493			164	4.05097			164	8.42193
	165	12.2881			165	3.93159			165	7.64969
	166	11.6406			166	3.85134			166	9.1105
	167	12.2106			167	4.04963			167	8.30676
	168	12.3425			168	3.70109			168	9.35422
	169	14.7871			169	3.84585			169	8.36474
	170	14.2514			170	3.992			170	7.1284
	171	15.6891			171	3.86561			171	7.90216
	172	13.2265			172	3.84206			172	8.89293
	173	14.9413			173	3.68622			173	7.24562
	174	14.8952			174	4.0601			174	9.06464
	175	12.8073			175	3.97112			175	9.2069
	176	14.7909			176	4.10202			176	8.62318
	177	14.7586			177	4.0125			177	10.9838
	178	14.6343			178	4.05793			178	7.92314
	179	13.9065			179	3.90008			179	9.63091
	180	13.6598			180	4.136			180	8.57122
	181	14.86			181	3.8546			181	7.08332
	182	14.2215			182	3.87693			182	4.7401
	183	15.0124			183	4.21172			183	7.70687
	184	13.0301			184	3.92422			184	7.18569
	185	14.1729			185	3.94562			185	9.80696
	186	13.3223			186	4.15811			186	9.72305
	187	14.3415			187	3.77546			187	5.87654
	188	15.1657			188	4.25011			188	9.14482
	189	13.8263			189	3.88514			189	7.90522
	190	13.702			190	3.97661			190	10.1896
	191	14.6634			191	3.93514			191	10.9754
	192	14.7383			192	3.91381			192	10.0114
	193	14.5587			193	3.73708			193	9.43279
	194	15.4184			194	3.8952			194	9.85575
	195	15.6643			195	4.00774			195	8.59483
	196	16.6427			196	3.99679			196	8.83101
	197	15.2746			197	3.78931			197	8.93716
	198	15.7095			198	4.07904			198	10.1641
	199	14.1787			199	3.8667			199	9.90222
	200	14.949			200	3.9498			200	8.0227
	201	14.34			201	4.02761			201	8.74245
	202	15.1092			202	3.89182			202	11.0123
	203	14.229			203	3.74607			203	10.1815
	204	14.0419			204	3.83588			204	9.97669
	205	15.0616			205	3.84138			205	9.71848
	206	14.1976			206	3.81009			206	9.80723
	207	14.3972			207	4.01959			207	12.1514
	208	14.3315			208	3.93253			208	10.9017
	209	13.5424			209	4.24556			209	8.19368
	210	13.2887			210	3.84668			210	11.0614
	211	13.7056			211	3.76727			211	11.0391
	212	13.526			212	4.1876			212	10.3109
	213	13.4634			213	3.83907			213	9.66151
	214	12.8506			214	3.85387			214	9.52229
	215	13.724			215	3.9025			215	8.67627
	216	13.8631			216	3.70872			216	9.29341
	217	13.2481			217	3.75359			217	10.6328
	218	13.5869			218	4.00103			218	10.2136
	219	13.1464			219	3.84801			219	11.1893
	220	12.7768			220	3.7166			220	8.1601
	221	14.0439			221	3.90264			221	6.39078
	222	11.5815			222	4.04403			222	6.50527
	223	14.1295			223	3.94443			223	6.75295
	224	13.1799			224	3.96276			224	7.11174
	225	12.4337			225	3.94636			225	7.37538
	226	13.3934			226	3.98612			226	3.99813
	227	13.9356			227	3.86776			227	4.01966
	228	14.0805			228	3.96781			228	3.75926
	229	15.0464			229	3.89749			229	3.85041
	230	14.132			230	3.7545			230	3.92001
	231	14.1797			231	3.93642			231	3.89405
	232	13.5277			232	3.82312			232	3.87048
	233	13.5548			233	3.88182			233	3.88944
	234	14.1418			234	3.88055			234	3.84667
	235	14.0501			235	3.7208			235	3.80716
	236	14.2517			236	3.78054			236	3.79168
	237	14.5146			237	3.81416			237	4.01256
	238	14.4389			238	3.71992			238	3.67946
	239	13.9321			239	3.82734			239	3.95457
	240	13.7129			240	3.91683			240	3.80122
	241	14.4686			241	3.77776			241	3.95754
	242	13.9124			242	3.72361			242	3.8467
	243	14.557			243	3.921			243	4.10905
	244	14.1708			244	3.84706			244	3.85526
	245	15.5309			245	4.02542			245	3.86463
	246	14.1996			246	3.91461			246	3.87052
	247	15.1186			247	3.81922			247	3.69586
	248	14.9931			248	3.7743			248	3.86913
	249	14.1268			249	3.79771			249	3.74762
	250	14.4162			250	3.76227			250	3.70679
	251	14.45			251	3.67167			251	3.80361
	252	15.4326			252	3.77685			252	3.9689
	253	15.0578			253	3.77802			253	3.90284
	254	15.2286			254	3.84608			254	3.83884
	255	14.5388			255	3.80828			255	3.83085
	256	14.566			256	3.90986			256	3.75981
	257	14.2682			257	3.9679			257	3.85957
	258	13.8768			258	4.11124			258	3.74296
	259	14.7596			259	3.93719			259	3.76066
	260	13.9698			260	3.91028			260	3.96761
	261	13.8802			261	3.9312			261	3.82542
	262	13.0993			262	4.02868			262	3.79142
	263	13.8228			263	3.77444			263	3.87378
	264	14.5334			264	3.96074			264	3.81676
	265	14.7899			265	4.1074			265	3.99577
	266	13.5867			266	3.89838			266	3.84042
	267	14.7333			267	4.01454			267	3.7714
	268	14.0667			268	3.91941			268	3.81097
	269	13.3012			269	3.88571			269	3.88108
	270	14.1998			270	3.90584			270	3.82911
	271	14.4746			271	3.85409			271	3.74366
	272	14.9549			272	3.74818			272	3.78895
	273	14.4584			273	3.9898			273	3.89246
	274	14.903			274	3.94501			274	3.79434
	275	16.3511			275	3.94192			275	3.84752
	276	15.8837			276	3.70004			276	4.09049
	277	14.311			277	3.792			277	4.01116
	278	15.0369			278	4.13505			278	3.94122
	279	14.622			279	3.82713			279	4.20445
	280	15.2599			280	4.13211			280	3.97142
	281	13.5471			281	3.97033			281	3.79876
	282	12.8231			282	3.87425			282	3.8319
	283	12.2933			283	3.8138			283	4.02956
	284	12.4219			284	3.8432			284	3.89005
	285	13.1783			285	3.88739			285	3.87843
	286	14.8762			286	3.83937			286	3.96745
	287	14.8622			287	3.92546			287	3.99021
	288	14.9774			288	3.99808			288	3.80611
	289	13.2129			289	3.9429			289	3.83075
	290	13.1081			290	3.86558			290	3.89859
	291	13.1345			291	3.95944			291	3.87519
	292	11.6758			292	4.0235			292	3.96572
	293	12.8619			293	3.96108			293	3.8032
	294	12.3678			294	3.79996			294	4.00548
	295	11.992			295	3.99776			295	3.79934
	296	11.6075			296	4.05995			296	3.94869
	297	12.3214			297	3.80144			297	3.76786
	298	12.6279			298	4.04641			298	3.90453
	299	12.2841			299	8.45239			299	3.70204
	300	12.0273			300	7.93368			300	3.796
4	1	9.79049		4	1	4.86587		4	1	10.2845
	2	8.74432			2	9.73669			2	10.0943
	3	9.52544			3	9.19922			3	11.6413
	4	9.26933			4	7.46612			4	11.9618
	5	9.98583			5	7.24728			5	11.6348
	6	9.44782			6	9.62541			6	11.0628
	7	11.126			7	7.81947			7	10.3921
	8	9.86912			8	8.44937			8	12.1298
	9	9.29495			9	8.22763			9	13.0742
	10	9.91198			10	8.97374			10	11.5722
	11	9.54112			11	6.88485			11	13.2299
	12	10.327			12	7.00776			12	13.6903
	13	10.4292			13	9.33843			13	13.5948
	14	10.3924			14	9.36623			14	12.3179
	15	10.2956			15	9.52185			15	11.7935
	16	10.3325			16	8.0359			16	10.9929
	17	10.5136			17	8.65281			17	11.6409
	18	10.1482			18	9.63209			18	11.4268
	19	10.292			19	9.00871			19	11.9708
	20	11.8796			20	7.67572			20	11.6718
	21	10.326			21	8.62317			21	11.7235
	22	10.3754			22	8.19477			22	10.9356
	23	9.62282			23	4.54197			23	12.0568
	24	10.0522			24	9.54385			24	9.85661
	25	10.843			25	8.34957			25	11.0477
	26	10.7559			26	8.08395			26	10.9141
	27	9.8248			27	10.1256			27	11.104
	28	9.2993			28	9.75102			28	10.7876
	29	11.0338			29	9.16754			29	11.2307
	30	10.0151			30	8.50557			30	10.315
	31	10.0426			31	8.54193			31	10.9612
	32	9.9366			32	8.94843			32	11.6089
	33	9.56714			33	7.98027			33	12.4838
	34	9.99581			34	9.59868			34	11.0712
	35	10.5101			35	8.88217			35	12.0312
	36	10.0092			36	7.99022			36	12.535
	37	10.2052			37	9.54684			37	11.6275
	38	10.1334			38	9.51406			38	11.9563
	39	10.3603			39	8.08247			39	12.0693
	40	9.58677			40	8.68943			40	12.734
	41	9.88536			41	6.91285			41	12.0537
	42	10.7438			42	6.09023			42	9.10199
	43	9.36349			43	8.95946			43	9.77799
	44	9.63317			44	9.17158			44	9.76117
	45	9.71835			45	8.4234			45	9.25009
	46	9.99321			46	6.93565			46	9.41055
	47	10.567			47	7.22239			47	8.57324
	48	10.1115			48	7.88824			48	8.67067
	49	9.74481			49	7.78904			49	8.4893
	50	9.85433			50	8.23149			50	9.95163
	51	10.511			51	7.48217			51	10.2678
	52	9.49111			52	7.47084			52	9.79523
	53	10.0615			53	7.30848			53	9.44392
	54	10.3693			54	7.70964			54	9.37502
	55	9.57628			55	7.81524			55	9.66176
	56	9.32029			56	7.22524			56	9.82999
	57	9.29617			57	7.54706			57	9.50338
	58	9.06996			58	8.80141			58	9.03848
	59	10.2434			59	7.53341			59	9.54438
	60	10.008			60	9.88161			60	9.71087
	61	10.6103			61	7.6388			61	10.0414
	62	10.8606			62	7.86502			62	10.6082
	63	10.2559			63	7.67618			63	10.4606
	64	10.4382			64	8.69308			64	11.066
	65	11.1064			65	8.06874			65	10.8105
	66	10.0381			66	6.41753			66	8.14181
	67	8.96944			67	8.26619			67	7.88219
	68	9.42921			68	6.74595			68	3.70613
	69	9.14299			69	7.06432			69	5.40786
	70	9.62282			70	7.33323			70	3.9267
	71	9.12634			71	7.24942			71	3.89
	72	9.91703			72	7.12839			72	3.8813
	73	10.5448			73	6.9845			73	4.24176
	74	9.63412			74	7.25277			74	3.80585
	75	9.7769			75	9.29686			75	3.94716
	76	8.48732			76	10.1721			76	3.85272
	77	9.55133			77	8.55375			77	3.90213
	78	8.24626			78	6.75821			78	3.80422
	79	8.77796			79	8.92003			79	3.95317
	80	9.81475			80	8.725			80	3.7664
	81	9.30557			81	7.67229			81	4.07349
	82	9.47278			82	8.23903			82	3.88364
	83	8.93901			83	7.40198			83	3.83391
	84	9.84366			84	6.91066			84	3.7888
	85	9.97722			85	9.5972			85	3.98384
	86	10.1909			86	11.0667			86	4.10704
	87	9.71153			87	10.5564			87	3.87592
	88	9.96102			88	9.25369			88	3.82599
	89	9.2491			89	8.67084			89	3.73595
	90	10.0617			90	8.94501			90	3.89572
	91	10.0675			91	8.46919			91	4.21593
	92	10.0385			92	7.62034			92	4.06434
	93	9.48199			93	7.81135			93	4.06013
	94	9.16964			94	8.27812			94	6.32266
	95	9.72305			95	7.69082			95	10.8658
	96	8.69125			96	8.49757			96	10.525
	97	9.43675			97	8.08143			97	10.6436
	98	8.5184			98	8.23216			98	9.63026
	99	8.99101			99	9.36144			99	10.8969
	100	9.61961			100	7.51478			100	11.8366
	101	8.90743			101	8.45791			101	11.4322
	102	8.72596			102	8.57131			102	11.7425
	103	9.89935			103	8.54286			103	11.1665
	104	10.5195			104	7.66447			104	11.0659
	105	10.2785			105	6.90502			105	10.3947
	106	9.53584			106	8.03927			106	10.8222
	107	9.68707			107	7.65293			107	11.0464
	108	7.80063			108	8.33835			108	11.159
	109	8.64239			109	7.45259			109	10.5133
	110	8.80513			110	9.13651			110	7.2039
	111	11.5044			111	7.68705			111	3.78567
	112	11.1079			112	9.60131			112	4.0231
	113	10.598			113	6.44507			113	4.22608
	114	9.52755			114	6.9533			114	7.3959
	115	10.5397			115	9.21663			115	9.39364
	116	10.2239			116	10.5186			116	6.81171
	117	10.1337			117	8.72878			117	6.95009
	118	11.251			118	8.42427			118	9.3818
	119	10.6377			119	9.31555			119	8.74967
	120	8.40742			120	11.2978			120	8.14862
	121	8.5595			121	12.7107			121	7.6482
	122	8.6586			122	11.7926			122	7.58829
	123	8.33625			123	7.45886			123	9.28648
	124	10.0292			124	8.70002			124	9.31642
	125	9.2021			125	8.06017			125	8.68703
	126	9.01876			126	10.449			126	7.51426
	127	8.82487			127	8.36359			127	7.67146
	128	8.11177			128	7.77492			128	9.1778
	129	8.55961			129	7.14286			129	8.1644
	130	9.3467			130	9.99795			130	7.38508
	131	8.91994			131	6.41601			131	8.54646
	132	9.19198			132	7.52467			132	8.592
	133	9.43675			133	3.80196			133	7.59075
	134	8.89882			134	4.3253			134	7.07841
	135	7.77272			135	3.83387			135	6.97579
	136	10.2761			136	3.91847			136	6.85841
	137	11.8065			137	3.85065			137	8.55736
	138	7.89394			138	3.88527			138	9.217
	139	8.55025			139	3.7271			139	7.82948
	140	8.72605			140	3.81973			140	9.72354
	141	8.65463			141	3.98252			141	10.2747
	142	9.31197			142	3.95864			142	10.735
	143	9.46083			143	3.9119			143	9.86174
	144	8.74183			144	3.934			144	11.5302
	145	9.17608			145	3.73234			145	8.27143
	146	8.10079			146	3.81802			146	10.4154
	147	9.92164			147	3.94093			147	3.72377
	148	8.29855			148	3.97904			148	4.082
	149	9.05253			149	3.80437			149	3.92837
	150	8.01584			150	3.89387			150	4.21305
	151	8.02699			151	3.99077			151	4.62018
	152	9.48765			152	3.99726			152	3.92391
	153	10.7128			153	3.9015			153	3.92996
	154	9.14444			154	3.76718			154	3.88096
	155	8.45304			155	3.6654			155	4.04558
	156	8.36298			156	3.89123			156	3.88578
	157	8.10687			157	3.7577			157	4.00212
	158	8.67971			158	3.74227			158	3.87352
	159	8.11198			159	3.90573			159	3.96518
	160	8.48395			160	4.15056			160	3.77906
	161	7.94081			161	3.94452			161	3.87898
	162	7.69882			162	3.98094			162	3.83735
	163	7.91687			163	3.83			163	4.00016
	164	8.66565			164	3.83262			164	3.94849
	165	8.34074			165	3.91627			165	3.7464
	166	8.04009			166	3.95857			166	3.70314
	167	8.44525			167	3.72532			167	3.96052
	168	7.57268			168	3.88874			168	4.08203
	169	10.6252			169	3.85661			169	3.89519
	170	8.53301			170	3.99882			170	3.90159
	171	8.65472			171	3.84467			171	3.96951
	172	6.31961			172	3.78228			172	5.74304
	173	6.89008			173	3.83836			173	4.02949
	174	7.39533			174	3.91665			174	4.45665
	175	7.62245			175	3.78202			175	4.12175
	176	7.36475			176	3.76469			176	3.76943
	177	7.45955			177	4.11006			177	3.86682
	178	7.35081			178	3.76441			178	3.87461
	179	7.91466			179	3.88921			179	4.22543
	180	8.31576			180	3.94599			180	4.35605
	181	7.10535			181	3.84606			181	3.89759
	182	7.84552			182	3.93908			182	4.00271
	183	7.66196			183	4.02727			183	3.88788
	184	6.62027			184	3.85014			184	3.77003
	185	7.02298			185	3.86175			185	3.96112
	186	8.15216			186	3.91054			186	3.69563
	187	7.17609			187	3.69034			187	3.94459
	188	6.67172			188	3.89936			188	4.09782
	189	8.23564			189	3.89088			189	3.84975
	190	6.95516			190	3.79073			190	3.81424
	191	7.74938			191	3.96852			191	4.44185
	192	8.93228			192	3.89638			192	3.98098
	193	6.97141			193	3.91696			193	4.0113
	194	8.44207			194	3.96823			194	3.73049
	195	7.41873			195	3.9775			195	3.82091
	196	7.46111			196	3.71922			196	3.88485
	197	7.6851			197	3.83521			197	3.8108
	198	8.03429			198	3.83662			198	3.68872
	199	7.45482			199	3.9101			199	3.95185
	200	6.88081			200	3.79311			200	3.85667
	201	8.57689			201	3.74187			201	3.84379
	202	7.90284			202	3.65414			202	3.85264
	203	7.91465			203	3.83334			203	4.07417
	204	7.53338			204	3.92742			204	3.92999
	205	7.32583			205	3.91853			205	3.78525
	206	7.90794			206	3.54763			206	4.091
	207	8.97238			207	3.72181			207	4.02568
	208	9.40708			208	3.88991			208	3.88945
	209	8.60141			209	3.98428			209	4.0876
	210	7.82261			210	3.90362			210	3.90427
	211	6.38022			211	3.83605			211	3.85316
	212	7.84953			212	3.88663			212	3.98248
	213	4.09898			213	3.74774			213	3.87781
	214	9.38489			214	4.0392			214	3.79574
	215	7.76866			215	3.87835			215	3.75215
	216	8.37103			216	3.91756			216	3.82857
	217	8.38214			217	3.99439			217	3.8988
	218	8.54579			218	3.84947			218	3.93217
	219	9.4439			219	3.91262			219	3.84074
	220	10.8838			220	3.90376			220	3.76996
	221	9.36502			221	3.87716			221	3.74399
	222	10.2342			222	4.03858			222	3.74808
	223	9.19388			223	3.91707			223	3.89288
	224	8.98367			224	3.93912			224	4.01857
	225	7.85745			225	3.74683			225	3.84305
	226	8.44371			226	3.86634			226	3.77723
	227	8.05488			227	4.28205			227	3.86497
	228	6.17992			228	3.83797			228	3.98048
	229	7.16049			229	3.94607			229	3.8714
	230	7.12929			230	3.96903			230	3.75496
	231	7.0912			231	3.9249			231	3.89256
	232	8.18904			232	3.70183			232	3.7154
	233	7.47023			233	3.9021			233	3.89595
	234	7.17995			234	3.92286			234	3.75955
	235	7.6612			235	3.80563			235	3.90908
	236	7.51646			236	3.94888			236	3.86941
	237	6.98766			237	3.74355			237	3.93065
	238	7.14541			238	3.99727			238	3.96346
	239	6.79691			239	3.90757			239	3.93032
	240	7.15733			240	3.86549			240	3.87697
	241	6.99028			241	3.88061			241	3.82275
	242	6.8125			242	3.86902			242	3.76932
	243	7.47582			243	4.0889			243	4.1237
	244	6.79728			244	4.11607			244	3.87652
	245	6.77937			245	3.84233			245	3.79182
	246	6.80755			246	4.07097			246	3.70789
	247	6.90626			247	3.91318			247	3.87345
	248	9.63139			248	3.94824			248	3.8026
	249	10.528			249	3.87479			249	3.98221
	250	9.58983			250	3.89971			250	3.9299
	251	7.69982			251	3.85215			251	3.76507
	252	10.1601			252	3.85097			252	3.93229
	253	9.08272			253	3.83051			253	3.78228
	254	7.37611			254	4.20674			254	3.90769
	255	7.94367			255	3.79896			255	4.18639
	256	7.40312			256	4.04395			256	3.7735
	257	5.88414			257	3.8033			257	3.88842
	258	4.05308			258	3.92299			258	3.78711
	259	3.92488			259	3.7537			259	3.75385
	260	3.77246			260	3.79703			260	3.87845
	261	3.80294			261	3.93551			261	3.89211
	262	4.05218			262	3.77482			262	3.96134
	263	3.78531			263	3.85864			263	4.06459
	264	3.7446			264	3.94599			264	3.89812
	265	4.14084			265	3.94753			265	3.96778
	266	3.88015			266	3.87886			266	3.73617
	267	3.84445			267	3.92565			267	3.96082
	268	3.86895			268	3.78458			268	3.8301
	269	3.75255			269	3.95303			269	3.96692
	270	3.81887			270	3.86587			270	3.96374
	271	3.80937			271	3.82708			271	3.9124
	272	4.09311			272	3.88591			272	3.83616
	273	3.82624			273	3.90952			273	3.86101
	274	3.82285			274	3.8642			274	3.95733
	275	3.96838			275	3.86117			275	3.92243
	276	3.92432			276	3.82404			276	4.058
	277	4.17129			277	3.99134			277	3.92344
	278	3.97849			278	3.66972			278	3.96044
	279	3.94014			279	3.79421			279	3.70757
	280	4.12783			280	4.01053			280	3.88923
	281	3.93146			281	3.7769			281	3.84965
	282	3.98164			282	3.94433			282	3.85532
	283	3.7643			283	3.82298			283	3.88769
	284	4.05347			284	3.85971			284	3.95356
	285	4.2517			285	3.89406			285	3.73912
	286	3.86235			286	4.12389			286	3.86021
	287	3.90721			287	3.92253			287	4.11697
	288	3.73356			288	3.776			288	3.88984
	289	7.19919			289	3.86931			289	3.95135
	290	7.49515			290	3.86454			290	3.88879
	291	6.79323			291	3.89658			291	3.94619
	292	9.48482			292	3.9793			292	3.7889
	293	7.3438			293	3.88045			293	3.84326
	294	7.90031			294	3.78361			294	3.76534
	295	7.51011			295	3.95556			295	3.96517
	296	8.02187			296	3.83828			296	3.87117
	297	8.25378			297	4.0312			297	3.73002
	298	7.85668			298	4.53101			298	3.95191
	299	8.27061			299	3.86342			299	3.92491
	300	8.0343			300	4.09788			300	3.84927
5	1	8.25762		5	1	9.51983		5	1	9.09896
	2	7.85886			2	8.4385			2	7.80176
	3	9.66039			3	5.97363			3	6.42813
	4	8.77271			4	9.32431			4	9.36253
	5	7.3972			5	8.9835			5	7.97102
	6	8.96484			6	9.49086			6	7.83079
	7	6.36482			7	7.98237			7	8.32145
	8	6.57746			8	9.23248			8	8.53757
	9	6.99908			9	9.29906			9	10.335
	10	8.17952			10	8.34217			10	9.44357
	11	9.78456			11	4.21163			11	9.54006
	12	8.40034			12	5.17141			12	9.143
	13	8.15161			13	7.75582			13	9.19523
	14	8.64755			14	4.2809			14	9.14897
	15	6.52231			15	6.49358			15	8.43937
	16	6.73332			16	7.63786			16	8.57752
	17	7.1882			17	7.77308			17	8.38295
	18	7.62084			18	7.63457			18	9.20328
	19	8.42629			19	8.85172			19	8.70708
	20	7.68799			20	7.86242			20	8.64011
	21	6.7298			21	8.28303			21	7.83235
	22	7.09391			22	7.70146			22	8.9366
	23	7.08743			23	7.93475			23	7.8431
	24	7.37304			24	8.15345			24	7.11124
	25	6.65888			25	8.24413			25	8.81469
	26	7.56762			26	7.92495			26	8.26322
	27	9.2408			27	9.00825			27	8.06559
	28	9.37325			28	7.62852			28	7.72646
	29	10.0581			29	9.8983			29	8.51031
	30	11.1528			30	8.51032			30	8.3813
	31	11.7659			31	8.9655			31	9.82341
	32	10.0928			32	9.98771			32	9.48382
	33	10.025			33	10.5424			33	9.33128
	34	9.48385			34	12.3132			34	7.48255
	35	9.0665			35	11.8383			35	9.78257
	36	10.1927			36	9.88282			36	8.4238
	37	11.2455			37	8.40433			37	10.023
	38	11.7174			38	7.28249			38	9.38129
	39	11.6057			39	8.63965			39	9.20067
	40	12.8846			40	6.71676			40	8.5186
	41	14.5764			41	9.45821			41	7.97173
	42	14.4599			42	9.32925			42	9.33753
	43	15.2214			43	8.34301			43	9.07809
	44	14.0351			44	9.5539			44	8.13791
	45	14.9625			45	8.12192			45	8.13776
	46	13.1069			46	7.67162			46	9.70687
	47	14.6773			47	8.45672			47	7.61203
	48	14.8264			48	10.0853			48	4.48359
	49	15.5988			49	9.38649			49	3.97334
	50	14.4477			50	8.26621			50	4.47359
	51	13.9632			51	7.92214			51	5.40314
	52	16.5161			52	7.81102			52	4.73192
	53	11.8952			53	8.89206			53	9.67528
	54	13.6708			54	8.40846			54	8.67661
	55	11.1511			55	9.80896			55	10.1093
	56	11.7071			56	9.25388			56	8.18515
	57	11.7608			57	8.52318			57	7.15197
	58	11.5688			58	8.10476			58	9.71697
	59	13.1277			59	7.85256			59	7.72975
	60	8.13963			60	9.69398			60	9.95187
	61	8.28252			61	9.46668			61	8.50322
	62	10.5124			62	9.78416			62	10.265
	63	7.80844			63	9.91149			63	7.06067
	64	8.95505			64	11.8953			64	3.84944
	65	8.6547			65	7.80088			65	4.07307
	66	7.54401			66	8.23742			66	3.70649
	67	8.38838			67	6.74502			67	3.8393
	68	7.21973			68	9.17642			68	3.78172
	69	8.47802			69	9.48186			69	3.74344
	70	8.2567			70	9.56114			70	3.77339
	71	8.4216			71	9.53767			71	3.9875
	72	8.27739			72	6.05053			72	3.97583
	73	7.45143			73	8.04391			73	3.673
	74	8.17808			74	8.32182			74	3.69584
	75	9.94012			75	8.79262			75	3.88352
	76	14.9515			76	7.67841			76	3.95765
	77	6.90776			77	7.819			77	3.91391
	78	8.49974			78	8.76749			78	3.69292
	79	8.27743			79	8.28087			79	3.97919
	80	10.2051			80	8.8298			80	3.91617
	81	8.73551			81	8.75944			81	3.97242
	82	8.10049			82	9.51462			82	3.76094
	83	8.67174			83	8.66871			83	3.72485
	84	8.34955			84	8.43955			84	3.63302
	85	7.71772			85	9.53427			85	3.81998
	86	7.82325			86	8.35399			86	3.8089
	87	9.1286			87	8.19908			87	3.89067
	88	8.86059			88	9.14358			88	4.06215
	89	12.632			89	8.33945			89	3.83743
	90	12.2723			90	8.94822			90	3.92124
	91	13.4546			91	6.39721			91	3.85702
	92	13.2635			92	7.87677			92	3.9474
	93	11.7484			93	5.45637			93	3.72896
	94	13.0283			94	8.58628			94	3.9878
	95	12.9381			95	12.3372			95	3.81
	96	11.6697			96	10.5126			96	3.91842
	97	9.79428			97	13.077			97	3.6773
	98	9.71896			98	11.8714			98	4.06178
	99	10.3304			99	10.1884			99	3.78308
	100	9.77555			100	10.0534			100	3.88509
	101	11.6492			101	10.2275			101	3.8509
	102	14.5987			102	9.125			102	3.99157
	103	13.2064			103	9.52483			103	3.87138
	104	9.76026			104	9.62805			104	3.64171
	105	12.0353			105	10.2459			105	3.89074
	106	12.1468			106	9.79289			106	3.88975
	107	12.2115			107	10.4562			107	3.91214
	108	12.6789			108	9.53155			108	3.94246
	109	13.3122			109	8.86234			109	3.83187
	110	13.9131			110	9.80139			110	3.69629
	111	13.8405			111	10.1095			111	3.79104
	112	13.2445			112	10.2972			112	3.82536
	113	13.4196			113	9.9065			113	4.01776
	114	13.7046			114	11.7706			114	3.83022
	115	11.914			115	8.6817			115	3.62041
	116	11.592			116	10.1805			116	3.82751
	117	10.1612			117	9.25489			117	3.60918
	118	12.2119			118	10.3268			118	3.93254
	119	11.1311			119	9.14149			119	3.83382
	120	11.6758			120	9.7721			120	3.91997
	121	12.2603			121	11.1667			121	3.978
	122	11.219			122	9.0631			122	3.82939
	123	11.2233			123	9.44876			123	3.94114
	124	10.3671			124	10.6101			124	3.78855
	125	10.8173			125	9.20102			125	3.9075
	126	11.9201			126	11.7207			126	3.71391
	127	11.3133			127	13.0281			127	3.77683
	128	12.7525			128	13.3172			128	3.85076
	129	12.766			129	12.3943			129	3.93388
	130	12.0656			130	13.5615			130	3.94474
	131	10.9992			131	7.62268			131	3.77345
	132	10.9767			132	9.64537			132	3.94028
	133	11.1056			133	10.0902			133	3.87613
	134	11.3204			134	10.6768			134	3.7732
	135	10.615			135	8.49594			135	3.98529
	136	11.5158			136	10.9264			136	3.83601
	137	10.8447			137	10.2365			137	3.69729
	138	10.8548			138	10.0521			138	3.96217
	139	12.6848			139	10.1509			139	3.81683
	140	14.0764			140	10.2173			140	3.74498
	141	14.1057			141	12.0509			141	3.99051
	142	12.2435			142	9.2897			142	3.91165
	143	13.7798			143	6.80988			143	3.75192
	144	10.4838			144	8.89252			144	3.72058
	145	10.8269			145	6.71958			145	3.79265
	146	10.485			146	9.43674			146	3.78939
	147	13.8168			147	6.07789			147	4.03403
	148	13.8765			148	6.82565			148	3.82619
	149	13.0413			149	3.899			149	3.81904
	150	12.6887			150	3.82289			150	3.83972
	151	12.9673			151	3.90862			151	3.86601
	152	12.1887			152	4.32778			152	3.7574
	153	13.2791			153	3.769			153	3.8103
	154	13.6274			154	3.79254			154	3.73933
	155	12.8165			155	3.89087			155	3.68604
	156	13.4634			156	3.75943			156	3.71703
	157	11.3187			157	3.93114			157	3.82291
	158	10.8079			158	3.82345			158	3.81987
	159	11.2206			159	3.87255			159	3.84664
	160	12.0572			160	4.06112			160	3.89016
	161	14.0966			161	8.10751			161	3.8997
	162	14.1476			162	3.97639			162	3.8959
	163	12.9691			163	3.96031			163	3.82495
	164	11.9302			164	3.80862			164	3.79786
	165	11.9378			165	3.78607			165	3.85027
	166	10.2856			166	3.67243			166	3.97313
	167	10.8725			167	5.23618			167	3.93056
	168	10.9165			168	3.96737			168	3.85587
	169	11.6701			169	3.89681			169	3.81938
	170	12.8429			170	3.77599			170	3.92376
	171	10.0462			171	4.07797			171	3.94019
	172	11.7765			172	3.76941			172	3.75629
	173	10.5069			173	6.33297			173	4.00702
	174	10.9852			174	7.63137			174	4.02773
	175	10.9577			175	9.42408			175	3.81026
	176	9.67767			176	8.31019			176	3.74189
	177	10.2721			177	8.77543			177	3.8077
	178	11.5974			178	8.60211			178	3.91899
	179	10.335			179	6.91742			179	3.76492
	180	11.2933			180	6.99562			180	3.95243
	181	10.5482			181	6.70346			181	3.8469
	182	11.7787			182	7.47308			182	3.79632
	183	12.3909			183	6.72292			183	3.71886
	184	14.3516			184	7.00274			184	3.74058
	185	11.5524			185	6.66064			185	3.93149
	186	10.1978			186	6.8095			186	3.97962
	187	10.5034			187	6.8383			187	3.71296
	188	10.6866			188	7.00257			188	3.71819
	189	11.0882			189	7.35204			189	3.91115
	190	9.8831			190	7.80975			190	3.7239
	191	10.7424			191	6.41922			191	3.96893
	192	10.5433			192	6.03425			192	3.96714
	193	10.4287			193	3.86375			193	3.74301
	194	11.2581			194	3.9044			194	3.93754
	195	9.98236			195	3.8359			195	4.01928
	196	10.4338			196	3.77911			196	3.93244
	197	9.69137			197	3.7825			197	3.76894
	198	11.6642			198	3.93337			198	3.85633
	199	9.67858			199	3.88361			199	3.83659
	200	10.7816			200	3.90549			200	3.92643
	201	11.6143			201	3.89612			201	3.83022
	202	11.1704			202	5.0683			202	3.82858
	203	11.687			203	9.86069			203	3.86023
	204	13.1711			204	8.64292			204	3.81441
	205	11.4258			205	7.03356			205	3.61101
	206	11.0008			206	8.29848			206	3.77871
	207	10.7437			207	3.7795			207	3.71863
	208	10.752			208	3.82122			208	3.82425
	209	10.2641			209	3.71708			209	3.84681
	210	10.9133			210	3.97316			210	3.92124
	211	11.074			211	4.06419			211	4.03397
	212	12.1263			212	3.931			212	3.92791
	213	10.4802			213	3.76148			213	3.7972
	214	12.0951			214	3.91098			214	3.76722
	215	11.9397			215	3.74628			215	3.87117
	216	12.7096			216	3.80741			216	3.84325
	217	12.5139			217	3.87839			217	3.7957
	218	10.6583			218	3.69339			218	3.91748
	219	10.6673			219	3.80809			219	3.87677
	220	10.662			220	4.06852			220	3.73732
	221	10.3862			221	3.74849			221	3.83065
	222	12.3776			222	3.95892			222	3.96652
	223	12.2475			223	3.81244			223	3.94609
	224	12.3646			224	3.80616			224	3.83284
	225	12.4194			225	3.78972			225	3.86033
	226	9.51			226	3.97791			226	3.79406
	227	9.30643			227	3.79921			227	3.64287
	228	9.28331			228	3.98938			228	3.82317
	229	11.5321			229	3.78527			229	3.78502
	230	11.8158			230	3.76037			230	3.95433
	231	11.293			231	3.86403			231	3.92636
	232	12.0569			232	6.87223			232	3.82337
	233	11.6998			233	7.78619			233	4.58624
	234	11.8677			234	7.25021			234	4.33796
	235	11.4664			235	6.0522			235	4.03269
	236	12.2786			236	7.51272			236	4.0711
	237	10.5829			237	7.6416			237	3.79723
	238	10.6207			238	6.51838			238	3.76412
	239	11.4181			239	6.04525			239	4.19092
	240	9.84809			240	6.53843			240	3.8675
	241	12.2335			241	3.5532			241	3.84689
	242	12.0071			242	3.80176			242	3.78506
	243	11.6207			243	3.89655			243	3.85667
	244	12.0263			244	3.78344			244	3.84303
	245	11.5505			245	3.75778			245	3.90571
	246	12.2662			246	3.93651			246	3.87552
	247	11.6208			247	3.99867			247	3.88043
	248	12.3534			248	3.82258			248	3.77773
	249	13.6174			249	3.57419			249	3.77959
	250	11.5462			250	3.78801			250	3.88384
	251	11.1932			251	3.83994			251	3.77968
	252	11.0162			252	3.7947			252	3.87404
	253	11.7006			253	3.78303			253	3.78335
	254	11.6707			254	3.87777			254	3.70201
	255	11.2826			255	3.75222			255	3.83451
	256	11.8141			256	3.83157			256	3.84587
	257	11.8323			257	3.725			257	3.8118
	258	11.5875			258	3.78253			258	3.91557
	259	11.3296			259	3.80721			259	3.90375
	260	12			260	3.93023			260	3.77664
	261	11.3455			261	3.82887			261	3.84379
	262	11.7284			262	3.79359			262	3.80322
	263	10.8833			263	3.96092			263	3.97669
	264	11.4066			264	3.8169			264	4.88402
	265	10.9782			265	3.68797			265	3.97957
	266	11.4296			266	3.76061			266	3.75375
	267	13.0045			267	3.7917			267	3.99822
	268	11.5032			268	3.87089			268	3.80774
	269	11.5474			269	3.88477			269	3.88234
	270	12.2204			270	3.80236			270	3.81063
	271	11.3609			271	3.70826			271	4.15102
	272	12.3551			272	3.85057			272	3.79855
	273	12.6778			273	3.79398			273	3.85593
	274	11.6826			274	3.78025			274	3.70408
	275	12.0023			275	3.84371			275	3.89406
	276	12.1257			276	4.09416			276	3.9104
	277	14.0996			277	3.80302			277	3.81085
	278	13.7105			278	5.10331			278	3.85237
	279	14.4721			279	3.66507			279	3.7915
	280	11.4693			280	3.94254			280	3.93905
	281	11.3111			281	3.85752			281	3.99112
	282	12.3184			282	3.7454			282	3.98077
	283	13.7686			283	3.82549			283	3.99526
	284	14.2092			284	3.92219			284	3.8603
	285	13.459			285	3.76722			285	4.54872
	286	13.7982			286	6.45961			286	3.78516
	287	13.5213			287	3.90477			287	4.43737
	288	12.1497			288	3.88225			288	3.93403
	289	11.9292			289	3.8396			289	3.95533
	290	14.2249			290	4.02022			290	3.95916
	291	13.7506			291	3.77653			291	3.71589
	292	13.0523			292	3.85356			292	3.81467
	293	12.1259			293	3.95467			293	3.9393
	294	12.1798			294	3.9545			294	3.82825
	295	14.1274			295	3.83229			295	3.91912
	296	13.3963			296	4.08758			296	3.80656
	297	13.479			297	4.01862			297	3.80708
	298	12.1458			298	3.98874			298	3.88125
	299	12.515			299	3.85489			299	3.79696
	300	13.2376			300	3.92526			300	3.90612

## Sheet: Fig. S5A
S5 Fig. Stability of polar interactions between C7pp2 and βarr2.
(A) The distance between residues in site I (pS350 and pT352 of C7pp2; R77, R148, and R166 of βarr2) and site II (E358 of C7pp2 and R394 of βarr2) monitored during the whole simulation run (5 × 300 ns).
pS350-R77				pS350-R148				pS350-R166				pT352-R166				E358-R394
Replicate	Time (ns)	Distance (Å)		Replicate	Time (ns)	Distance (Å)		Replicate	Time (ns)	Distance (Å)		Replicate	Time (ns)	Distance (Å)		Replicate	Time (ns)	Distance (Å)
1	1	4.53084		1	1	4.54292		1	1	4.08532		1	1	5.8572		1	1	4.05921
	2	4.70976			2	4.47982			2	4.21629			2	6.36928			2	3.73838
	3	4.81717			3	4.63012			3	4.29816			3	7.15705			3	3.7067
	4	4.80148			4	4.84552			4	4.234			4	5.8222			4	4.09279
	5	4.13724			5	7.78065			5	3.8007			5	7.02634			5	3.88901
	6	6.98042			6	4.06578			6	4.79308			6	5.84964			6	3.86704
	7	7.46269			7	4.02592			7	4.44744			7	7.57324			7	3.82093
	8	7.71302			8	4.08828			8	4.39344			8	6.62287			8	3.95425
	9	7.57436			9	3.94649			9	4.48077			9	6.78681			9	3.71128
	10	7.74901			10	4.01166			10	4.4411			10	7.80589			10	3.80085
	11	8.25527			11	3.98794			11	4.4921			11	9.40449			11	3.60395
	12	8.31741			12	3.93248			12	4.56199			12	5.94732			12	4.32521
	13	6.51891			13	4.09591			13	4.31914			13	6.12588			13	3.9884
	14	8.15551			14	3.9835			14	4.61344			14	6.40259			14	6.09662
	15	8.1498			15	3.91095			15	4.57161			15	6.60208			15	5.61349
	16	7.71794			16	4.08281			16	4.38062			16	6.56748			16	4.13091
	17	7.07073			17	4.155			17	4.46902			17	5.7538			17	3.85057
	18	7.77412			18	3.86904			18	4.55427			18	5.8917			18	4.39808
	19	8.04771			19	4.05201			19	4.50352			19	5.94125			19	4.40559
	20	8.11383			20	4.03747			20	4.43865			20	5.95009			20	4.67608
	21	7.68495			21	3.80592			21	4.40783			21	6.50323			21	4.91252
	22	7.1726			22	4.01943			22	4.30859			22	6.09183			22	3.4701
	23	7.54308			23	4.04709			23	4.59409			23	6.37956			23	3.70373
	24	7.57983			24	3.91645			24	4.51251			24	5.98243			24	3.66193
	25	7.58899			25	4.02702			25	4.4386			25	6.58728			25	4.89706
	26	8.0031			26	3.97539			26	4.49379			26	6.71362			26	3.76279
	27	7.79519			27	3.92026			27	4.68209			27	6.07835			27	3.89849
	28	7.55493			28	4.05646			28	4.54246			28	6.1928			28	3.68334
	29	8.78239			29	4.31178			29	5.87609			29	5.75676			29	4.434
	30	9.07558			30	4.08917			30	6.11836			30	6.08446			30	5.03249
	31	8.78015			31	4.103			31	5.8049			31	6.18869			31	4.12176
	32	8.67137			32	4.03897			32	7.26444			32	4.73742			32	5.16113
	33	8.37298			33	4.03747			33	6.2686			33	6.12405			33	4.71851
	34	8.65011			34	4.09435			34	6.1547			34	6.06441			34	5.35593
	35	9.07176			35	4.34413			35	6.63575			35	5.98276			35	5.20737
	36	8.92062			36	4.19444			36	6.27008			36	6.24589			36	4.4101
	37	8.75328			37	4.29691			37	6.69397			37	5.9923			37	5.27488
	38	8.5376			38	4.24576			38	5.75483			38	6.06003			38	4.08085
	39	7.87298			39	4.17896			39	5.82527			39	6.55405			39	4.15271
	40	6.94514			40	4.18265			40	5.79391			40	5.45754			40	4.21642
	41	8.39457			41	4.06363			41	5.73573			41	6.36411			41	3.65382
	42	7.91478			42	4.23791			42	6.3307			42	5.75047			42	4.63256
	43	7.39369			43	4.04302			43	5.98849			43	5.8458			43	4.41649
	44	7.31309			44	4.04795			44	6.14235			44	5.8014			44	5.06415
	45	7.41287			45	3.97562			45	5.45069			45	5.87904			45	5.73606
	46	7.05114			46	4.03769			46	5.66677			46	5.93755			46	6.21409
	47	7.31618			47	4.15412			47	6.50489			47	6.01413			47	4.55559
	48	8.64239			48	3.9686			48	6.80723			48	5.71224			48	5.11186
	49	8.37104			49	4.30431			49	6.67275			49	5.10097			49	3.74737
	50	9.02747			50	3.95127			50	6.1407			50	5.08187			50	4.3933
	51	8.7838			51	4.12622			51	7.01291			51	4.88107			51	4.17124
	52	9.67513			52	4.0324			52	6.4321			52	5.12679			52	4.98044
	53	8.50363			53	4.09537			53	6.51137			53	4.89234			53	4.76087
	54	8.47613			54	4.15461			54	9.04724			54	6.10807			54	6.90003
	55	8.34175			55	4.07472			55	6.10135			55	4.82407			55	5.2382
	56	8.56378			56	4.17101			56	6.06322			56	6.47594			56	6.11364
	57	8.595			57	4.13786			57	6.34094			57	6.059			57	4.67156
	58	8.78663			58	4.10261			58	6.55115			58	5.00632			58	4.9016
	59	9.25761			59	4.05227			59	6.69746			59	4.80439			59	4.76265
	60	9.1331			60	4.21711			60	6.64526			60	4.56789			60	4.62866
	61	8.56149			61	4.02527			61	6.43203			61	5.18125			61	4.56774
	62	9.00994			62	4.09369			62	6.79007			62	4.68233			62	6.13996
	63	8.40619			63	4.18498			63	6.39315			63	4.8569			63	5.3979
	64	8.22668			64	4.03562			64	5.47928			64	5.82694			64	4.49011
	65	8.16457			65	4.19196			65	6.81443			65	5.7687			65	8.48666
	66	8.96439			66	4.354			66	6.47556			66	5.81509			66	6.7956
	67	8.25891			67	4.14091			67	5.77096			67	5.6803			67	5.71675
	68	8.39749			68	4.14974			68	6.05239			68	5.85813			68	4.84779
	69	7.95664			69	4.19245			69	6.14656			69	5.89724			69	4.65081
	70	8.75293			70	4.22985			70	6.22116			70	6.04715			70	4.61012
	71	9.1704			71	4.18646			71	6.32763			71	5.79462			71	4.81981
	72	9.15934			72	4.08407			72	6.53516			72	5.78472			72	5.96465
	73	8.51059			73	4.11622			73	6.44581			73	5.57018			73	5.28663
	74	8.12652			74	4.04732			74	7.03734			74	5.0066			74	4.76697
	75	7.82673			75	4.10959			75	6.605			75	5.18273			75	4.94214
	76	7.81341			76	3.99257			76	6.82972			76	5.06337			76	5.09691
	77	8.49781			77	4.16919			77	5.97673			77	4.96384			77	5.73381
	78	7.30347			78	3.9717			78	6.09665			78	8.54234			78	5.72994
	79	7.31697			79	4.13623			79	6.03037			79	6.41578			79	4.38202
	80	7.68317			80	3.90783			80	7.4763			80	5.4391			80	5.23348
	81	6.01981			81	4.08652			81	5.57619			81	7.81587			81	5.72818
	82	6.77758			82	3.87944			82	5.82868			82	5.14056			82	4.97794
	83	7.64645			83	4.04006			83	6.80802			83	4.82518			83	5.20056
	84	5.69057			84	3.96224			84	5.69358			84	4.40993			84	6.44867
	85	7.84159			85	3.96071			85	5.61037			85	5.33628			85	6.38697
	86	6.84457			86	4.45033			86	5.94522			86	5.80024			86	5.47488
	87	9.18616			87	3.96962			87	5.77975			87	5.79755			87	4.92448
	88	7.4006			88	4.13735			88	5.71548			88	5.3951			88	4.91932
	89	8.03248			89	3.80387			89	6.20127			89	4.85841			89	6.87575
	90	7.04258			90	3.9449			90	5.76482			90	5.08004			90	5.1015
	91	9.24892			91	4.01542			91	5.57615			91	5.54929			91	3.9795
	92	8.85341			92	3.93673			92	5.93539			92	4.75866			92	4.39602
	93	7.52389			93	4.066			93	5.59732			93	5.07674			93	5.4368
	94	6.69024			94	4.00917			94	5.05149			94	6.7268			94	5.79581
	95	7.44899			95	4.16276			95	5.48928			95	5.84643			95	4.93732
	96	5.55375			96	4.0442			96	5.60454			96	6.34305			96	4.97746
	97	4.29549			97	4.40305			97	5.99606			97	5.43214			97	5.55004
	98	5.56835			98	4.15023			98	5.26288			98	5.27842			98	6.15296
	99	5.51229			99	4.16579			99	4.55497			99	6.15726			99	5.14986
	100	5.0376			100	3.95524			100	5.63142			100	7.51501			100	5.76473
	101	5.64117			101	4.17469			101	5.45525			101	6.0599			101	5.16794
	102	4.12002			102	4.07993			102	6.15893			102	4.76292			102	5.05318
	103	5.80845			103	3.82982			103	5.73955			103	4.49788			103	4.25597
	104	9.49299			104	4.18355			104	6.32894			104	5.45983			104	3.37713
	105	7.63435			105	4.02936			105	5.59224			105	4.89367			105	4.25869
	106	7.24111			106	4.03931			106	5.43533			106	5.19977			106	4.54866
	107	7.47045			107	4.02809			107	5.83552			107	4.89686			107	5.86732
	108	7.6951			108	3.89847			108	6.11476			108	5.31821			108	4.67809
	109	7.52402			109	3.92114			109	6.03733			109	5.29287			109	4.79444
	110	7.46467			110	4.18748			110	6.12125			110	5.00201			110	3.94738
	111	7.44128			111	4.33264			111	5.9983			111	5.11689			111	4.14004
	112	7.89477			112	4.10649			112	5.6876			112	5.51295			112	4.21215
	113	4.67636			113	4.18804			113	7.09202			113	5.40765			113	4.67042
	114	4.56973			114	4.36796			114	6.244			114	4.74454			114	5.03307
	115	7.19613			115	3.99118			115	6.434			115	4.97672			115	4.37604
	116	6.5763			116	3.94556			116	5.73689			116	5.56069			116	5.03677
	117	6.5985			117	4.32487			117	5.56049			117	5.29408			117	4.37418
	118	6.0343			118	4.11845			118	5.58324			118	5.05351			118	4.88071
	119	6.94049			119	3.9831			119	5.7256			119	5.63214			119	4.34036
	120	7.31325			120	4.02234			120	6.05623			120	6.01561			120	5.2019
	121	6.96109			121	3.94006			121	6.0567			121	4.89495			121	3.94444
	122	7.23485			122	3.89107			122	6.10391			122	5.71498			122	5.6888
	123	5.95641			123	3.95149			123	6.52348			123	4.70569			123	4.51668
	124	4.2983			124	4.02825			124	5.84201			124	5.56467			124	4.56648
	125	5.41629			125	4.04803			125	5.44143			125	5.39889			125	5.97135
	126	6.17763			126	4.01332			126	6.15281			126	4.81205			126	5.36578
	127	5.61638			127	3.88728			127	6.60867			127	5.79031			127	4.48324
	128	6.06084			128	4.03363			128	6.99213			128	5.21165			128	5.72989
	129	5.75658			129	4.03087			129	5.95119			129	5.94061			129	4.44114
	130	4.17554			130	4.1105			130	6.59997			130	5.34568			130	3.52498
	131	4.47036			131	4.30885			131	6.85018			131	5.02463			131	4.58783
	132	4.16439			132	4.32974			132	6.24976			132	5.80418			132	4.95196
	133	4.08395			133	4.24152			133	6.64953			133	5.76621			133	4.79896
	134	4.20098			134	4.42262			134	6.46833			134	6.06522			134	3.98298
	135	4.08963			135	4.51241			135	6.71059			135	5.57409			135	5.35347
	136	5.7064			136	4.05228			136	6.26948			136	5.33703			136	5.1502
	137	4.45029			137	4.58875			137	6.74628			137	5.57826			137	4.77082
	138	4.612			138	4.55949			138	6.64786			138	5.56689			138	5.41474
	139	4.22608			139	4.26039			139	6.53293			139	5.9919			139	5.37445
	140	4.05997			140	3.99154			140	6.27263			140	5.3296			140	5.64507
	141	4.01203			141	4.18591			141	6.3153			141	5.07813			141	4.81066
	142	4.16177			142	4.33916			142	6.67043			142	5.6976			142	4.23033
	143	3.96195			143	4.21128			143	7.23646			143	4.97901			143	4.2955
	144	4.15041			144	4.50624			144	7.23337			144	4.95312			144	4.86379
	145	4.2103			145	4.37263			145	8.27862			145	4.94547			145	6.21467
	146	3.94737			146	4.20529			146	7.83648			146	4.92526			146	6.66005
	147	5.50202			147	4.04285			147	7.07004			147	4.99778			147	5.38176
	148	4.05329			148	4.27977			148	7.73127			148	4.98645			148	6.23192
	149	4.82001			149	4.15704			149	7.86223			149	5.06654			149	5.70024
	150	5.68677			150	3.79761			150	7.82888			150	5.07282			150	5.06641
	151	4.69789			151	4.02022			151	8.01129			151	4.94632			151	4.61081
	152	6.11882			152	3.97604			152	7.41725			152	4.98615			152	4.6292
	153	4.61484			153	4.01314			153	8.27257			153	5.02855			153	4.26728
	154	4.83359			154	4.05987			154	7.98403			154	5.11246			154	5.83116
	155	6.01789			155	4.0779			155	8.0531			155	5.23791			155	5.66236
	156	6.14105			156	3.82293			156	7.33487			156	4.94023			156	5.23081
	157	5.96337			157	4.13884			157	8.02765			157	4.92372			157	5.54834
	158	6.25803			158	4.03558			158	7.52336			158	4.89337			158	5.51778
	159	5.80316			159	3.93512			159	7.71051			159	4.66768			159	5.62063
	160	4.73189			160	4.20772			160	8.22862			160	5.10408			160	5.3527
	161	4.70454			161	3.89494			161	7.70834			161	4.99486			161	5.81346
	162	4.90249			162	4.14425			162	8.00179			162	5.11105			162	4.85741
	163	6.10412			163	4.01616			163	7.56769			163	5.12908			163	6.53031
	164	4.59044			164	4.11868			164	8.09615			164	5.22892			164	4.619
	165	7.567			165	4.06208			165	7.73979			165	5.00781			165	4.04863
	166	6.94271			166	4.01509			166	8.94819			166	4.89816			166	5.71805
	167	6.66295			167	4.07545			167	8.28976			167	5.35364			167	4.73646
	168	7.179			168	3.78134			168	7.74239			168	4.8926			168	6.8359
	169	7.68981			169	4.02005			169	7.62612			169	4.66681			169	5.41727
	170	7.33298			170	3.98877			170	8.47629			170	5.01307			170	5.13917
	171	4.62596			171	3.99594			171	8.03195			171	4.99286			171	5.48681
	172	4.94831			172	3.92422			172	7.86981			172	4.84175			172	5.69059
	173	4.86941			173	3.92776			173	8.48174			173	4.87205			173	4.17257
	174	6.9005			174	4.10692			174	8.38215			174	5.04662			174	4.34938
	175	7.1204			175	4.00316			175	7.63335			175	5.31856			175	4.56728
	176	7.80174			176	4.02985			176	7.94837			176	4.94744			176	4.08696
	177	7.33726			177	4.00523			177	8.04241			177	4.89563			177	4.37792
	178	7.57119			178	4.04726			178	8.14655			178	5.05274			178	5.26344
	179	7.68118			179	4.00112			179	7.8158			179	5.13803			179	4.77567
	180	7.17796			180	4.08432			180	8.0814			180	5.13291			180	5.65009
	181	7.02886			181	3.99803			181	8.09201			181	5.26333			181	6.04765
	182	7.72608			182	3.98704			182	7.68587			182	4.72741			182	5.53667
	183	8.11689			183	3.97404			183	8.11494			183	4.98736			183	5.34766
	184	7.30789			184	4.19479			184	6.46173			184	5.00156			184	5.06481
	185	4.58476			185	4.22347			185	7.81302			185	4.93098			185	5.28857
	186	4.70292			186	4.0393			186	8.40588			186	5.1029			186	4.85177
	187	6.43723			187	4.02072			187	7.40081			187	4.86808			187	4.37821
	188	6.1892			188	3.93607			188	7.68546			188	4.84761			188	5.72868
	189	6.5529			189	4.15312			189	7.6849			189	4.89542			189	4.88756
	190	5.6437			190	4.58828			190	8.62405			190	4.81329			190	4.82328
	191	6.17422			191	4.15609			191	7.64102			191	4.82211			191	4.43205
	192	6.65677			192	4.03524			192	7.85636			192	4.83025			192	5.60843
	193	8.29869			193	4.42175			193	7.5859			193	4.97371			193	4.39652
	194	8.80089			194	4.52671			194	8.56251			194	4.70054			194	3.94504
	195	8.49606			195	4.0957			195	8.19884			195	5.00902			195	5.22942
	196	8.44755			196	3.9427			196	7.20708			196	4.92258			196	4.85377
	197	8.99534			197	4.12388			197	7.71632			197	4.96312			197	5.11828
	198	8.97987			198	4.39192			198	8.13416			198	5.01499			198	4.52348
	199	9.1185			199	4.01485			199	8.30991			199	5.2567			199	5.12716
	200	9.63331			200	4.28679			200	8.12204			200	5.011			200	5.58889
	201	8.69958			201	4.11664			201	8.1878			201	5.04068			201	4.56082
	202	8.93933			202	4.08834			202	7.47586			202	5.26307			202	4.59752
	203	9.66087			203	4.15932			203	8.50703			203	4.98922			203	3.85258
	204	8.19249			204	4.16672			204	8.46021			204	4.85917			204	6.77223
	205	9.26502			205	4.11113			205	8.49789			205	5.00691			205	7.92906
	206	8.62557			206	4.12251			206	7.63216			206	4.96334			206	3.82299
	207	8.8511			207	4.0673			207	7.26375			207	4.72712			207	3.62777
	208	8.69408			208	4.0585			208	7.81228			208	4.92735			208	3.73793
	209	10.1262			209	4.36657			209	7.28084			209	5.14456			209	3.55308
	210	8.98477			210	4.17685			210	7.92589			210	5.13709			210	3.89276
	211	8.56946			211	4.15222			211	7.70932			211	5.01228			211	3.80264
	212	9.29686			212	3.99509			212	6.79615			212	5.22001			212	3.64351
	213	10.2454			213	4.18162			213	7.53341			213	4.9375			213	4.72115
	214	11.309			214	4.05724			214	6.48311			214	5.33715			214	3.87983
	215	10.8151			215	4.22077			215	6.91807			215	4.84237			215	3.74473
	216	9.77461			216	4.06654			216	6.77556			216	6.39002			216	3.64802
	217	10.6109			217	4.16113			217	7.32679			217	7.23905			217	3.70155
	218	9.81911			218	4.1105			218	7.27143			218	5.21521			218	5.55321
	219	10.2983			219	4.1627			219	6.5767			219	5.64794			219	5.29758
	220	8.54053			220	4.42196			220	7.24134			220	5.32715			220	4.28821
	221	8.81091			221	3.92027			221	7.01399			221	5.98023			221	4.65183
	222	9.10687			222	4.02111			222	6.99364			222	6.33556			222	4.82696
	223	8.493			223	4.11328			223	6.8201			223	5.36113			223	5.85887
	224	8.45487			224	4.14227			224	6.64056			224	4.98844			224	5.23789
	225	9.49601			225	4.08695			225	6.59564			225	5.54714			225	5.76319
	226	9.49287			226	4.00146			226	7.36027			226	5.06028			226	5.68036
	227	8.4312			227	4.60506			227	7.53423			227	5.14963			227	4.85491
	228	8.9552			228	4.04025			228	7.07923			228	4.8071			228	6.82989
	229	7.93303			229	4.48992			229	6.39637			229	5.0709			229	5.81011
	230	8.6778			230	3.92276			230	6.84242			230	5.30149			230	4.14309
	231	8.53006			231	4.08472			231	7.51396			231	6.21642			231	5.30028
	232	7.98868			232	4.34014			232	6.67066			232	4.98617			232	4.59399
	233	8.77748			233	4.03328			233	6.86944			233	5.19902			233	4.73922
	234	8.58871			234	4.16086			234	6.86771			234	7.13004			234	4.39675
	235	8.77834			235	3.96223			235	7.4309			235	5.62258			235	5.59412
	236	8.20436			236	4.25892			236	7.57998			236	5.47292			236	5.6288
	237	9.03771			237	4.04935			237	6.92933			237	5.36769			237	5.46371
	238	8.78617			238	4.54713			238	7.47783			238	5.10593			238	5.4116
	239	8.69957			239	4.01679			239	6.2475			239	5.56169			239	4.57423
	240	8.9309			240	4.1223			240	7.30952			240	5.59482			240	5.51695
	241	8.85053			241	4.5175			241	7.63545			241	4.95657			241	5.66601
	242	8.29765			242	4.13725			242	7.47718			242	5.14768			242	5.62792
	243	8.44489			243	4.34588			243	6.7859			243	5.37298			243	5.41639
	244	8.77018			244	4.24421			244	6.84965			244	5.14373			244	5.36991
	245	8.42696			245	4.27364			245	7.00603			245	5.48998			245	5.67719
	246	8.79844			246	4.09772			246	7.60806			246	5.27148			246	5.28667
	247	8.99148			247	4.12175			247	6.96043			247	5.36289			247	5.5732
	248	9.20778			248	3.98895			248	6.63266			248	5.73226			248	6.17434
	249	9.07415			249	3.92897			249	6.95794			249	4.86551			249	6.02557
	250	8.94281			250	4.44572			250	7.32835			250	4.95739			250	5.5752
	251	8.32502			251	4.12712			251	7.22501			251	5.89555			251	5.63687
	252	8.30932			252	4.25626			252	7.29232			252	5.28137			252	4.89614
	253	8.93686			253	4.16738			253	6.89319			253	5.70234			253	4.61152
	254	8.34419			254	4.14917			254	7.41485			254	6.01459			254	5.18621
	255	8.13906			255	4.2025			255	7.47147			255	5.19764			255	4.21005
	256	8.59826			256	4.27074			256	7.01568			256	5.86869			256	6.17536
	257	8.82676			257	4.14599			257	7.00291			257	5.38387			257	4.66609
	258	8.47029			258	4.11824			258	7.36254			258	5.10454			258	5.61423
	259	8.18891			259	4.18909			259	6.71748			259	5.19616			259	6.4666
	260	8.73108			260	4.17885			260	7.1543			260	6.88987			260	4.79839
	261	8.74928			261	3.95078			261	6.24727			261	4.67622			261	5.58383
	262	8.53661			262	4.25546			262	6.70015			262	4.65028			262	4.90846
	263	7.73506			263	4.44175			263	6.83531			263	6.50402			263	6.00003
	264	8.13178			264	4.64659			264	7.09358			264	5.23026			264	5.8577
	265	7.95165			265	4.20995			265	6.83098			265	5.02161			265	7.22355
	266	8.12675			266	4.07429			266	6.35958			266	5.99596			266	7.68477
	267	8.40424			267	4.19278			267	6.33141			267	4.92553			267	4.43496
	268	8.65926			268	4.10206			268	6.06654			268	4.95515			268	5.42565
	269	7.88561			269	4.24983			269	7.43313			269	5.01944			269	4.49221
	270	8.37928			270	3.99598			270	6.12647			270	5.04724			270	5.55867
	271	8.02701			271	4.20097			271	7.58319			271	4.92725			271	4.63961
	272	7.81498			272	4.35239			272	7.05223			272	4.98082			272	6.05329
	273	8.5248			273	4.4142			273	7.03813			273	4.80603			273	4.83371
	274	8.20571			274	4.28096			274	6.77757			274	4.97638			274	5.1746
	275	7.76709			275	4.078			275	7.18522			275	4.77004			275	4.49744
	276	8.20387			276	4.19166			276	6.89692			276	4.56708			276	4.18802
	277	7.88942			277	4.20181			277	6.48774			277	5.09451			277	5.14975
	278	7.69546			278	4.17025			278	5.7764			278	4.9336			278	4.85675
	279	7.8013			279	4.04626			279	5.58608			279	4.84586			279	4.11693
	280	7.42934			280	4.13257			280	6.44131			280	4.75006			280	4.06104
	281	8.52284			281	4.21137			281	6.14107			281	4.99975			281	5.0935
	282	8.20265			282	4.13665			282	6.5952			282	4.90398			282	6.17333
	283	7.83352			283	4.14236			283	5.7767			283	4.95782			283	5.05524
	284	8.7381			284	4.08365			284	6.37165			284	4.89466			284	4.47469
	285	8.41136			285	3.96105			285	6.21954			285	4.96127			285	5.16474
	286	8.70265			286	4.16287			286	6.45453			286	5.08973			286	6.77383
	287	8.26833			287	4.14059			287	6.09653			287	5.15822			287	4.22295
	288	7.82275			288	4.15604			288	6.87613			288	6.59875			288	3.87059
	289	7.54092			289	4.0239			289	6.1018			289	5.03027			289	4.60357
	290	7.89509			290	4.19358			290	6.31475			290	5.12986			290	5.01569
	291	8.366			291	4.18755			291	6.78074			291	5.04839			291	4.95902
	292	8.42383			292	4.0746			292	6.15644			292	4.88963			292	3.85173
	293	9.31803			293	4.08972			293	6.50324			293	4.95339			293	5.15127
	294	8.41909			294	4.17857			294	7.49561			294	4.9266			294	5.21123
	295	8.32786			295	4.0637			295	6.70433			295	5.10083			295	6.31001
	296	8.00184			296	4.18377			296	6.00867			296	5.0012			296	5.22731
	297	8.57309			297	4.18936			297	6.52545			297	6.0568			297	4.76038
	298	8.4336			298	4.10719			298	6.68206			298	5.04262			298	4.69271
	299	8.10472			299	4.25528			299	7.42538			299	4.86638			299	4.83874
	300	7.99767			300	3.99834			300	6.18583			300	5.27917			300	4.55097
2	1	4.91003		2	1	4.61052		2	1	4.25153		2	1	6.49052		2	1	4.16183
	2	4.36161			2	4.57549			2	4.59842			2	6.46316			2	4.04865
	3	4.39453			3	4.37462			3	4.64635			3	5.51272			3	3.83283
	4	4.05896			4	4.57419			4	4.20628			4	5.59976			4	3.82214
	5	4.09262			5	4.80922			5	4.42511			5	5.99931			5	3.81029
	6	4.24858			6	4.48263			6	4.19599			6	6.27869			6	3.79718
	7	4.12862			7	5.87618			7	4.05732			7	6.53563			7	3.92262
	8	3.93757			8	4.42913			8	4.11972			8	5.81693			8	3.96847
	9	4.03657			9	4.13629			9	4.0607			9	6.04635			9	3.78156
	10	4.02733			10	4.24089			10	4.18508			10	6.1185			10	3.80709
	11	4.0172			11	4.16093			11	4.09393			11	6.20759			11	4.00974
	12	4.1247			12	4.17278			12	4.12666			12	6.81877			12	3.80552
	13	3.87267			13	4.52318			13	4.08591			13	6.53781			13	4.20043
	14	4.03143			14	4.21951			14	4.18871			14	6.12864			14	3.94637
	15	3.99802			15	4.62888			15	4.02845			15	7.11402			15	3.76082
	16	3.7999			16	4.09827			16	4.109			16	5.83832			16	3.86855
	17	3.97672			17	4.0719			17	4.0198			17	5.6546			17	3.69742
	18	4.03496			18	4.20109			18	4.0985			18	5.86089			18	3.68653
	19	3.93511			19	4.32538			19	4.14399			19	6.41552			19	4.82535
	20	4.01802			20	4.30837			20	4.07146			20	5.74315			20	3.78341
	21	4.14651			21	4.35664			21	3.9956			21	6.00121			21	4.11141
	22	4.01281			22	4.13086			22	4.11175			22	6.03708			22	3.91979
	23	4.17183			23	4.32339			23	4.01067			23	6.35434			23	3.63386
	24	3.89961			24	4.16275			24	4.18754			24	6.02033			24	4.14709
	25	3.9196			25	4.0418			25	4.05626			25	6.06983			25	3.89154
	26	4.00987			26	4.07425			26	4.15322			26	6.22101			26	3.83841
	27	3.98269			27	4.09652			27	4.1336			27	6.68			27	3.87577
	28	4.12817			28	4.61503			28	3.98496			28	6.27926			28	3.77874
	29	3.8599			29	4.08964			29	4.13909			29	6.28551			29	3.94905
	30	4.08826			30	4.42718			30	4.1702			30	5.97782			30	3.88217
	31	3.96204			31	4.24017			31	4.10479			31	5.82818			31	3.87885
	32	4.17529			32	4.36794			32	4.20061			32	5.81681			32	3.93105
	33	3.99993			33	6.06039			33	4.0489			33	8.10055			33	4.07651
	34	4.00193			34	4.20824			34	4.17078			34	6.1274			34	3.9504
	35	4.00552			35	4.45486			35	4.09286			35	7.21496			35	3.84297
	36	3.82604			36	4.3084			36	4.09236			36	6.22507			36	3.72458
	37	3.9882			37	4.06316			37	4.00773			37	6.14985			37	3.90482
	38	3.92092			38	4.18444			38	4.25399			38	7.13809			38	3.78195
	39	3.94843			39	4.2791			39	4.02489			39	6.02857			39	3.99101
	40	4.11573			40	4.25561			40	4.17908			40	6.45495			40	3.95414
	41	3.86129			41	4.16251			41	4.03942			41	6.10048			41	4.00557
	42	4.08609			42	4.28504			42	4.0468			42	6.37816			42	4.02686
	43	4.11578			43	4.28543			43	4.04369			43	6.37686			43	3.8917
	44	3.95709			44	4.3095			44	4.05047			44	6.6519			44	3.80043
	45	4.11628			45	4.24301			45	4.13517			45	6.24007			45	3.63413
	46	3.95831			46	4.09978			46	3.99106			46	6.02085			46	3.89329
	47	3.94757			47	4.11914			47	4.02565			47	5.80441			47	3.7507
	48	4.13002			48	4.21892			48	4.06087			48	5.91315			48	3.7465
	49	3.95655			49	4.09012			49	4.12132			49	5.95542			49	4.03336
	50	3.98417			50	4.60259			50	4.0442			50	6.37741			50	3.80804
	51	4.17684			51	6.44268			51	4.04247			51	6.72842			51	4.07532
	52	4.04434			52	6.27626			52	4.20971			52	6.53273			52	3.83497
	53	3.96827			53	6.86426			53	4.08533			53	6.98262			53	3.98037
	54	3.88496			54	6.73965			54	4.1345			54	6.80145			54	3.99428
	55	4.05635			55	5.86835			55	4.08044			55	6.3424			55	3.90643
	56	4.05559			56	4.55531			56	4.20154			56	6.0761			56	4.04514
	57	3.83348			57	4.48609			57	4.12606			57	5.93834			57	3.87594
	58	3.9058			58	4.43165			58	4.05637			58	6.04277			58	3.80788
	59	3.86701			59	4.26849			59	4.05441			59	6.94027			59	4.06047
	60	3.79993			60	4.37596			60	4.03026			60	6.32273			60	3.80616
	61	3.91545			61	4.39506			61	4.13209			61	6.20253			61	3.8895
	62	3.88131			62	4.13531			62	4.07558			62	5.96928			62	3.74447
	63	3.9797			63	4.218			63	4.01954			63	6.17831			63	3.88446
	64	3.8874			64	4.30963			64	4.033			64	6.0151			64	3.96802
	65	3.94374			65	4.33228			65	4.05552			65	5.91021			65	4.18416
	66	3.89249			66	4.06332			66	4.14022			66	6.40188			66	3.64311
	67	3.84985			67	4.57302			67	4.09623			67	6.38329			67	3.84846
	68	3.78667			68	4.44578			68	4.03102			68	6.21054			68	4.02567
	69	4.0695			69	4.54715			69	4.09436			69	6.45375			69	3.96729
	70	4.02792			70	4.73509			70	3.89278			70	6.25011			70	3.77521
	71	4.04568			71	4.11832			71	4.0454			71	6.25896			71	4.09411
	72	4.1534			72	4.34232			72	4.03762			72	6.05911			72	3.96214
	73	3.96778			73	4.24233			73	4.1694			73	5.39053			73	3.70282
	74	3.83826			74	4.02758			74	4.11932			74	5.91611			74	4.02736
	75	4.00624			75	4.01267			75	4.06999			75	5.99575			75	3.8034
	76	3.93922			76	4.20757			76	4.00205			76	5.7767			76	3.851
	77	4.00768			77	4.2613			77	4.17544			77	6.65349			77	3.89724
	78	3.81603			78	4.27609			78	4.13781			78	6.42698			78	3.96088
	79	3.78931			79	4.04923			79	4.14188			79	6.14604			79	3.77455
	80	3.99327			80	4.29192			80	4.23559			80	6.4442			80	3.85596
	81	3.86589			81	4.15648			81	3.98971			81	5.97277			81	3.97486
	82	3.85727			82	4.09481			82	4.06308			82	6.36571			82	3.93653
	83	3.96812			83	4.23282			83	3.91114			83	6.16883			83	3.94834
	84	4.04993			84	4.19326			84	4.16148			84	5.44316			84	3.83066
	85	3.9833			85	4.26245			85	4.00158			85	6.55141			85	4.05251
	86	3.87306			86	4.26731			86	4.02475			86	6.16554			86	3.83741
	87	3.80485			87	4.34344			87	4.226			87	6.24286			87	3.91024
	88	3.98398			88	4.23421			88	4.15292			88	5.85899			88	4.22244
	89	3.9766			89	4.30565			89	4.26127			89	6.59217			89	4.60231
	90	3.86013			90	4.1762			90	4.04268			90	6.46911			90	4.3094
	91	3.97554			91	4.32381			91	4.04287			91	6.63842			91	4.43936
	92	3.99577			92	4.17176			92	4.10179			92	7.99125			92	3.948
	93	3.90737			93	4.54155			93	4.06501			93	7.82399			93	3.8772
	94	3.88265			94	4.23958			94	4.11894			94	7.45755			94	3.71287
	95	3.88763			95	4.07239			95	3.94732			95	8.22965			95	3.93455
	96	3.9585			96	4.37205			96	4.11577			96	5.38639			96	3.88993
	97	3.93679			97	4.4516			97	4.15778			97	6.65123			97	3.78098
	98	3.83758			98	4.39683			98	4.13664			98	9.07703			98	4.04678
	99	3.88493			99	4.30029			99	4.04942			99	8.56842			99	3.98197
	100	3.98377			100	4.07667			100	4.20709			100	8.0964			100	3.94107
	101	3.99107			101	4.19525			101	4.18784			101	8.95263			101	3.81568
	102	4.02028			102	4.32933			102	4.03711			102	7.95627			102	4.29147
	103	3.99728			103	4.3111			103	4.05884			103	6.66094			103	4.03305
	104	3.93957			104	4.11198			104	3.99418			104	8.17718			104	3.68593
	105	4.15321			105	4.13308			105	4.05002			105	6.26			105	3.90441
	106	3.9959			106	4.16545			106	3.94195			106	8.38547			106	3.81344
	107	3.99506			107	4.19719			107	4.15954			107	7.33236			107	3.66655
	108	4.03614			108	4.41967			108	4.17168			108	9.39333			108	3.59947
	109	3.95725			109	4.41401			109	3.99723			109	9.36432			109	3.57268
	110	4.01115			110	4.71004			110	4.1078			110	9.38461			110	3.81359
	111	3.94073			111	4.25409			111	4.13054			111	10.3888			111	3.74491
	112	3.96998			112	4.50373			112	4.04021			112	9.89185			112	3.76822
	113	4.10187			113	4.2539			113	3.98213			113	10.75			113	3.78595
	114	3.9945			114	4.52087			114	4.20495			114	10.7096			114	3.87424
	115	4.00219			115	4.41162			115	4.03046			115	10.8965			115	3.69649
	116	4.0347			116	4.2073			116	4.09575			116	10.891			116	3.96284
	117	4.03984			117	4.2967			117	4.0399			117	8.90928			117	3.70765
	118	4.06133			118	4.57223			118	4.13295			118	11.6905			118	4.02358
	119	3.88568			119	4.39747			119	4.22422			119	11.1985			119	4.44615
	120	3.99041			120	4.2492			120	4.13495			120	10.9817			120	4.14932
	121	4.01122			121	4.29644			121	4.13664			121	11.2389			121	4.04132
	122	3.81366			122	4.4214			122	4.20624			122	11.7659			122	3.93133
	123	3.98891			123	4.52976			123	4.10357			123	10.7995			123	3.968
	124	4.08052			124	4.17574			124	4.26207			124	10.3853			124	4.09879
	125	3.92651			125	4.32948			125	4.06212			125	9.93052			125	3.8989
	126	4.05403			126	4.2968			126	4.11807			126	10.8982			126	3.97969
	127	3.94009			127	4.03191			127	4.01562			127	10.3255			127	3.92322
	128	4.01112			128	4.07249			128	4.17055			128	8.76454			128	3.64001
	129	4.00738			129	4.45972			129	3.99159			129	11.7206			129	4.39384
	130	3.80581			130	4.15836			130	4.11756			130	10.7197			130	4.19154
	131	3.93418			131	4.05274			131	4.06504			131	10.6235			131	6.92485
	132	4.01805			132	4.05275			132	4.1298			132	11.1621			132	6.76084
	133	4.15933			133	4.07201			133	4.14316			133	11.3281			133	8.29426
	134	3.91875			134	4.30057			134	3.92266			134	11.5989			134	10.206
	135	3.83938			135	4.12592			135	4.14367			135	10.9648			135	9.84835
	136	3.95965			136	4.09316			136	4.07442			136	11.3045			136	10.6132
	137	3.99898			137	4.15805			137	4.14616			137	11.1468			137	10.5092
	138	3.95423			138	4.24733			138	4.14985			138	10.5346			138	7.15228
	139	3.90204			139	4.52264			139	3.95016			139	10.6155			139	13.9674
	140	3.91355			140	4.32546			140	4.12876			140	9.82673			140	14.5122
	141	4.03214			141	4.28541			141	4.01692			141	9.35611			141	12.5318
	142	4.00519			142	4.28777			142	4.07592			142	10.4534			142	19.0016
	143	4.0512			143	4.41324			143	4.27587			143	10.4271			143	12.8291
	144	3.82668			144	4.14718			144	4.1198			144	10.9335			144	16.5417
	145	4.11633			145	4.05462			145	4.11006			145	10.5169			145	9.63038
	146	4.10786			146	4.17485			146	4.23029			146	9.77468			146	5.30151
	147	4.17828			147	4.06018			147	4.25521			147	11.2922			147	5.05682
	148	4.03699			148	4.11639			148	4.18432			148	11.0952			148	5.51971
	149	3.9511			149	4.26244			149	4.09486			149	10.7235			149	13.2572
	150	3.86614			150	4.18394			150	4.07314			150	10.2989			150	12.442
	151	4.00272			151	4.41458			151	3.98427			151	11.0384			151	8.01848
	152	4.04536			152	4.47724			152	4.04283			152	10.9302			152	5.93674
	153	4.01373			153	4.17187			153	4.04392			153	10.4242			153	6.50948
	154	4.00518			154	4.06518			154	3.96406			154	8.82551			154	6.71213
	155	4.06559			155	4.32064			155	4.07487			155	8.94344			155	7.69327
	156	4.0797			156	4.30738			156	4.20001			156	8.65704			156	5.9188
	157	4.03743			157	4.27341			157	4.06443			157	9.82921			157	8.98167
	158	4.2416			158	4.02501			158	4.72665			158	8.31924			158	10.5834
	159	4.10842			159	4.27262			159	4.00831			159	10.1729			159	7.30427
	160	4.12045			160	4.10194			160	4.03337			160	9.17767			160	8.05318
	161	3.95337			161	4.07316			161	4.01332			161	9.34179			161	6.85645
	162	4.04286			162	4.17935			162	4.09542			162	10.3391			162	8.32362
	163	3.88777			163	4.08542			163	4.07342			163	9.38924			163	9.27695
	164	4.0572			164	4.34309			164	4.03069			164	9.65838			164	8.15996
	165	4.02612			165	4.7599			165	4.04813			165	10.319			165	11.1106
	166	4.32641			166	3.90323			166	4.19461			166	8.88769			166	12.6212
	167	4.32539			167	4.09779			167	4.29175			167	8.76729			167	14.531
	168	4.17878			168	4.11707			168	4.49406			168	8.97823			168	9.2117
	169	4.40261			169	4.13293			169	4.32569			169	9.2745			169	7.56484
	170	4.29897			170	4.00031			170	4.18288			170	8.82238			170	4.20508
	171	4.25262			171	4.0874			171	4.25158			171	10.41			171	7.67987
	172	4.32017			172	4.28868			172	4.33319			172	8.76136			172	8.8649
	173	4.32184			173	3.96941			173	4.27622			173	10.3896			173	8.96453
	174	4.50242			174	3.97648			174	4.30044			174	10.2539			174	8.06622
	175	4.29865			175	4.2079			175	4.41305			175	10.7242			175	8.53494
	176	4.27075			176	3.9853			176	4.24609			176	11.1225			176	7.41339
	177	4.30682			177	4.17722			177	4.2333			177	10.6156			177	8.8575
	178	4.08797			178	4.265			178	4.09221			178	10.4377			178	8.46094
	179	4.28548			179	4.56728			179	4.07904			179	10.7418			179	8.10334
	180	4.07621			180	4.16937			180	3.96941			180	10.4824			180	8.24487
	181	4.03083			181	4.14173			181	4.13182			181	10.9547			181	10.7374
	182	4.09615			182	4.15617			182	4.06002			182	10.4152			182	10.9234
	183	4.02752			183	4.27053			183	4.17208			183	10.6946			183	10.075
	184	4.04429			184	4.12677			184	4.01822			184	9.77848			184	8.36252
	185	4.04232			185	4.1808			185	3.98067			185	9.46947			185	10.6255
	186	3.96147			186	4.26372			186	4.06136			186	10.3903			186	10.2021
	187	4.0119			187	4.13605			187	4.11346			187	11.1904			187	9.83558
	188	3.9941			188	4.29877			188	4.1111			188	11.2189			188	9.90545
	189	3.84821			189	4.05041			189	4.1068			189	9.93848			189	8.87023
	190	3.942			190	4.44651			190	4.21008			190	10.3405			190	11.7789
	191	3.97847			191	4.52105			191	4.10799			191	11.6545			191	8.65212
	192	4.21227			192	4.43383			192	4.19338			192	11.1715			192	10.2364
	193	4.04517			193	4.16998			193	3.89468			193	10.8398			193	10.1218
	194	4.09846			194	4.59064			194	4.07198			194	10.965			194	10.4282
	195	4.06684			195	4.15203			195	4.30305			195	10.4283			195	9.65312
	196	4.10989			196	4.29113			196	4.14761			196	10.699			196	9.98711
	197	4.23164			197	4.44412			197	3.91892			197	11.6391			197	10.3591
	198	4.09899			198	4.69595			198	3.79209			198	10.2871			198	10.1232
	199	3.99778			199	4.20457			199	4.15888			199	10.6602			199	10.0625
	200	4.01925			200	4.31556			200	4.09235			200	13.0182			200	10.3566
	201	3.88794			201	4.37153			201	4.168			201	12.0094			201	9.93728
	202	3.86693			202	4.22664			202	4.00996			202	11.2958			202	10.48
	203	4.01123			203	4.17541			203	4.06578			203	10.5755			203	10.4315
	204	3.97703			204	4.5638			204	3.96069			204	11.033			204	9.74254
	205	3.90992			205	4.16116			205	3.93724			205	11.7158			205	10.9228
	206	4.05063			206	4.59722			206	4.02615			206	11.7198			206	9.00005
	207	3.94997			207	4.20899			207	4.12942			207	9.17729			207	9.90038
	208	3.89722			208	4.32091			208	4.26887			208	10.4141			208	10.1833
	209	4.04242			209	4.13672			209	4.02198			209	9.56906			209	9.76196
	210	3.89454			210	4.26694			210	4.11295			210	11.2209			210	9.18176
	211	4.08553			211	4.25874			211	4.1292			211	10.9743			211	8.93782
	212	4.06934			212	4.49992			212	4.04012			212	10.8466			212	12.2921
	213	4.02783			213	4.39933			213	3.91431			213	10.8659			213	4.84964
	214	3.8687			214	4.21636			214	4.26235			214	10.5726			214	4.66427
	215	3.9746			215	4.37597			215	4.13405			215	10.5874			215	4.6103
	216	4.07889			216	4.16206			216	4.08879			216	10.9841			216	4.47361
	217	3.88882			217	4.23265			217	4.29071			217	11.1393			217	4.40461
	218	4.04465			218	4.35971			218	4.2024			218	9.51895			218	4.80201
	219	4.05186			219	4.39421			219	4.06349			219	10.6358			219	4.2203
	220	4.05607			220	4.54588			220	3.98889			220	10.8524			220	5.06458
	221	4.03113			221	4.23469			221	4.07725			221	10.8434			221	6.005
	222	4.16781			222	4.26106			222	4.06281			222	10.9492			222	4.09087
	223	3.95085			223	4.35124			223	3.95145			223	10.0234			223	4.11631
	224	3.97255			224	4.30082			224	4.10328			224	10.6043			224	4.48288
	225	3.91985			225	4.10539			225	4.10988			225	10.4322			225	3.82508
	226	4.14338			226	4.40054			226	4.03526			226	11.1651			226	4.17943
	227	3.97834			227	4.39665			227	4.02434			227	10.4974			227	5.24828
	228	4.00146			228	4.41437			228	4.19211			228	10.8288			228	4.07264
	229	4.07309			229	4.43681			229	4.16792			229	10.7394			229	5.26922
	230	4.06243			230	4.34164			230	4.21512			230	11.143			230	4.70597
	231	3.99532			231	4.41901			231	3.97828			231	9.85601			231	4.43459
	232	4.04423			232	4.13826			232	4.097			232	11.0134			232	6.5209
	233	4.01354			233	4.24223			233	4.14907			233	11.7252			233	6.68108
	234	3.9429			234	4.25262			234	4.0976			234	11.7296			234	4.93066
	235	4.1501			235	4.09729			235	4.06303			235	11.1215			235	4.55786
	236	3.89911			236	4.2627			236	4.20601			236	10.8507			236	5.2138
	237	4.09819			237	4.1767			237	4.096			237	10.4841			237	5.6746
	238	3.98781			238	4.2682			238	3.92429			238	10.6527			238	4.27701
	239	4.00542			239	4.18347			239	4.10863			239	11.3307			239	8.3098
	240	3.99355			240	4.16069			240	4.12285			240	10.6178			240	5.5927
	241	3.90147			241	4.1353			241	4.05895			241	10.7623			241	6.61234
	242	4.16216			242	4.1325			242	4.06581			242	10.5646			242	6.41727
	243	4.02586			243	4.09164			243	4.17346			243	10.791			243	7.04649
	244	3.87243			244	4.1643			244	4.16016			244	10.9811			244	6.17508
	245	4.145			245	4.07608			245	3.97393			245	11.3171			245	4.85156
	246	3.97393			246	4.19782			246	4.05985			246	11.4153			246	4.27109
	247	4.10264			247	4.2106			247	4.00251			247	10.3951			247	4.6936
	248	4.05367			248	4.11409			248	3.93261			248	10.8985			248	4.81366
	249	4.04709			249	4.18692			249	4.0456			249	9.46861			249	5.55417
	250	4.19853			250	4.07227			250	4.17192			250	9.98946			250	4.36492
	251	3.90414			251	4.37887			251	4.19756			251	10.0368			251	5.38509
	252	3.9098			252	4.43982			252	4.01309			252	10.7759			252	5.06623
	253	4.1824			253	4.1823			253	4.00837			253	10.4612			253	5.15494
	254	3.9743			254	4.35614			254	4.18667			254	10.3397			254	4.75854
	255	4.19253			255	4.1666			255	3.99366			255	9.90026			255	5.58861
	256	3.89617			256	4.45838			256	4.03112			256	11.0662			256	5.50435
	257	3.95964			257	4.50277			257	4.14332			257	10.5878			257	5.33372
	258	4.13532			258	4.4004			258	3.96461			258	11.2862			258	4.46589
	259	3.95686			259	4.24168			259	4.1066			259	10.4904			259	4.86566
	260	4.13208			260	4.31768			260	4.10603			260	10.378			260	3.88804
	261	3.88903			261	4.3352			261	4.12355			261	9.94679			261	4.71589
	262	4.16918			262	4.18524			262	4.05723			262	10.0972			262	5.51404
	263	4.10594			263	4.30744			263	4.06794			263	10.5163			263	5.29636
	264	4.07729			264	4.09888			264	4.077			264	10.9236			264	6.16061
	265	3.87634			265	4.24278			265	4.06585			265	10.8488			265	5.06446
	266	3.99002			266	4.3177			266	4.04426			266	10.4313			266	4.73386
	267	3.82923			267	4.48319			267	4.04142			267	10.6919			267	4.76493
	268	3.90446			268	4.16435			268	4.02498			268	10.3257			268	5.1564
	269	4.12266			269	4.13969			269	4.0644			269	10.5382			269	4.86586
	270	4.0173			270	4.3979			270	3.98563			270	10.3444			270	6.39831
	271	4.07377			271	3.92219			271	3.96354			271	11.3856			271	6.31734
	272	3.97191			272	4.27166			272	4.08474			272	10.0411			272	5.4903
	273	3.9475			273	4.06673			273	4.05825			273	10.7917			273	5.83056
	274	4.02488			274	4.20183			274	4.01105			274	10.2959			274	8.1176
	275	4.09128			275	4.09715			275	4.06038			275	10.6038			275	6.10456
	276	4.0372			276	4.40805			276	4.22229			276	11.515			276	6.91599
	277	3.97453			277	4.30631			277	4.1115			277	12.0636			277	6.69039
	278	3.93574			278	4.11111			278	3.99204			278	11.0458			278	9.72208
	279	4.0117			279	4.31192			279	4.13604			279	9.61797			279	6.43342
	280	3.91275			280	4.15898			280	4.21873			280	10.8493			280	6.68653
	281	4.06104			281	4.58038			281	4.16711			281	12.4134			281	7.551
	282	3.96022			282	4.09014			282	4.06202			282	11.6537			282	6.73251
	283	4.09214			283	4.26973			283	4.17446			283	12.6063			283	6.98313
	284	3.96787			284	3.9909			284	4.05247			284	11.1909			284	7.11384
	285	3.94188			285	4.64891			285	4.09825			285	11.7247			285	6.91275
	286	4.06796			286	4.30065			286	4.03643			286	11.047			286	6.8207
	287	3.77465			287	4.45037			287	4.14688			287	11.6017			287	6.05906
	288	3.85583			288	4.3917			288	4.09144			288	11.6584			288	6.64619
	289	4.78803			289	4.08638			289	4.21985			289	10.5528			289	6.8235
	290	4.1886			290	4.2174			290	4.03503			290	12.0561			290	6.38664
	291	3.96119			291	4.16358			291	4.19038			291	11.6075			291	4.59394
	292	3.8673			292	4.29105			292	4.20136			292	10.8466			292	4.66309
	293	4.03731			293	4.01052			293	4.04054			293	10.9655			293	4.00073
	294	4.08546			294	4.25507			294	3.96573			294	11.3607			294	6.23903
	295	4.14629			295	4.13068			295	4.09803			295	10.4551			295	5.15923
	296	4.07205			296	4.02357			296	4.1293			296	10.8474			296	7.31014
	297	3.99082			297	4.22959			297	4.17043			297	10.012			297	6.08229
	298	4.13385			298	4.05902			298	4.29124			298	10.553			298	4.58798
	299	4.02769			299	4.1944			299	4.27234			299	11.6053			299	7.01929
	300	4.06817			300	4.27886			300	4.14643			300	12.5948			300	6.94755
3	1	4.36021		3	1	4.71021		3	1	4.47606		3	1	6.17166		3	1	4.08149
	2	4.30008			2	4.23894			2	4.36826			2	6.05994			2	3.91065
	3	3.92687			3	4.45097			3	3.98006			3	5.65851			3	3.84969
	4	4.38921			4	4.35357			4	3.87101			4	8.14008			4	3.8449
	5	3.99674			5	4.35473			5	3.98519			5	6.8989			5	3.95521
	6	3.95167			6	4.47806			6	4.18106			6	7.23261			6	3.88396
	7	4.07972			7	6.14025			7	4.06843			7	6.48974			7	3.91385
	8	3.89417			8	4.18085			8	3.97611			8	5.07128			8	3.95588
	9	4.22848			9	6.60252			9	4.11984			9	5.32802			9	4.34858
	10	3.91076			10	5.7118			10	4.01815			10	6.42995			10	3.67512
	11	3.92741			11	6.7798			11	4.00426			11	7.46078			11	3.6989
	12	3.93159			12	4.25911			12	4.11163			12	6.71899			12	6.21467
	13	3.97277			13	4.22954			13	3.98457			13	6.68722			13	4.18608
	14	4.17432			14	4.20394			14	4.23996			14	6.3257			14	4.69236
	15	4.08788			15	4.1411			15	4.08836			15	5.79764			15	3.96792
	16	4.07074			16	4.19514			16	4.02262			16	4.61583			16	4.44808
	17	3.93712			17	4.26933			17	4.1491			17	5.03314			17	3.7971
	18	3.90435			18	4.27471			18	4.09363			18	5.69969			18	4.35542
	19	3.7466			19	4.31612			19	4.01466			19	4.4576			19	3.81005
	20	4.67123			20	4.08642			20	4.51459			20	5.74144			20	3.72646
	21	4.11913			21	4.44251			21	3.78076			21	4.67719			21	3.97205
	22	4.08596			22	4.48175			22	4.05061			22	4.84587			22	3.86101
	23	3.97899			23	4.24175			23	4.20557			23	4.72903			23	3.8913
	24	4.08979			24	4.45634			24	4.09437			24	4.73872			24	3.94866
	25	3.96011			25	4.33661			25	4.02561			25	4.2182			25	3.99464
	26	3.80223			26	4.4417			26	4.12525			26	5.00372			26	3.97527
	27	4.03091			27	4.14938			27	4.00546			27	4.6051			27	4.0122
	28	3.97412			28	4.39091			28	4.03501			28	4.53013			28	3.67405
	29	3.91422			29	4.00014			29	4.16861			29	4.31638			29	3.7194
	30	4.03204			30	4.03374			30	4.02454			30	5.77552			30	4.2038
	31	3.96088			31	4.13256			31	4.19703			31	5.41406			31	4.43105
	32	4.09442			32	4.09039			32	4.11931			32	4.06162			32	4.11082
	33	4.1006			33	4.13179			33	4.02454			33	4.72543			33	6.20731
	34	3.81982			34	4.49191			34	4.07251			34	4.52482			34	6.70033
	35	3.98983			35	4.08447			35	4.2072			35	4.91524			35	7.17367
	36	3.94518			36	4.12933			36	4.00258			36	4.3496			36	6.97373
	37	3.85752			37	4.18099			37	4.17903			37	4.01736			37	6.61224
	38	4.09195			38	4.35654			38	3.91561			38	4.83366			38	4.58181
	39	3.91721			39	4.25992			39	4.11803			39	5.31081			39	6.01087
	40	3.8248			40	4.31345			40	4.0845			40	4.39067			40	6.34695
	41	3.95614			41	4.3973			41	3.97717			41	4.38938			41	5.70262
	42	3.94074			42	4.25251			42	3.97924			42	4.01965			42	6.81939
	43	3.79701			43	4.42193			43	4.12599			43	4.15623			43	5.8323
	44	4.85985			44	4.06801			44	4.3107			44	3.89599			44	6.18817
	45	3.79118			45	4.22698			45	4.12252			45	3.97613			45	5.89735
	46	3.89059			46	4.17341			46	4.12187			46	4.09132			46	5.60908
	47	4.03117			47	4.18665			47	4.17856			47	5.03275			47	6.77162
	48	4.00483			48	4.29562			48	4.11114			48	4.27758			48	5.69018
	49	4.13053			49	4.22182			49	4.30164			49	4.17026			49	6.69095
	50	4.03555			50	3.93975			50	4.23132			50	4.15331			50	6.80501
	51	4.03735			51	4.05074			51	4.13209			51	4.40348			51	5.36346
	52	4.08651			52	4.10434			52	4.20855			52	4.04897			52	6.14717
	53	3.97719			53	4.10541			53	4.23233			53	4.08186			53	6.08982
	54	4.18656			54	4.06565			54	4.08822			54	4.76507			54	5.48505
	55	4.13978			55	4.14995			55	4.10903			55	4.80876			55	5.92076
	56	3.85719			56	4.15731			56	4.04741			56	4.7115			56	5.92051
	57	4.08331			57	4.41044			57	4.09569			57	4.55609			57	5.84175
	58	4.07169			58	4.10367			58	4.25051			58	3.91461			58	5.14114
	59	4.75485			59	4.09921			59	4.23041			59	5.0582			59	5.32633
	60	3.98333			60	4.09054			60	4.19297			60	4.63208			60	5.99449
	61	3.94993			61	4.40549			61	4.05206			61	5.27889			61	6.64042
	62	3.72671			62	4.07691			62	4.10841			62	4.93774			62	6.58336
	63	4.03808			63	4.3077			63	4.09581			63	5.20315			63	6.57814
	64	3.90255			64	4.14047			64	4.14837			64	4.81148			64	6.39792
	65	4.11131			65	4.12911			65	3.98807			65	5.03638			65	6.27463
	66	3.76233			66	4.34896			66	4.14299			66	4.85149			66	6.58719
	67	3.87654			67	4.1572			67	4.2889			67	4.68105			67	5.95801
	68	3.95311			68	4.23665			68	4.01126			68	4.75627			68	6.94217
	69	3.91762			69	4.09351			69	4.20446			69	4.72638			69	6.03243
	70	3.96833			70	4.21552			70	4.13064			70	5.07009			70	5.80887
	71	4.07588			71	4.10214			71	4.06834			71	4.92007			71	6.10869
	72	4.01913			72	4.31231			72	4.01934			72	4.90975			72	5.90905
	73	4.06137			73	4.13344			73	4.1042			73	5.05758			73	6.00028
	74	3.96257			74	4.36554			74	4.11069			74	5.24545			74	5.80306
	75	4.05568			75	4.13514			75	4.10225			75	5.00311			75	6.02524
	76	3.97944			76	4.36534			76	4.21455			76	5.00841			76	6.51928
	77	3.73983			77	4.36104			77	4.02546			77	4.78236			77	5.87694
	78	4.06778			78	4.21794			78	4.00182			78	4.85763			78	5.9537
	79	3.84766			79	4.22519			79	4.07457			79	4.93002			79	5.5514
	80	3.99512			80	4.31588			80	4.30471			80	4.91285			80	5.66802
	81	4.07366			81	4.13108			81	4.19533			81	5.23091			81	6.05053
	82	3.94141			82	4.10957			82	4.06881			82	5.16576			82	5.84439
	83	4.05162			83	4.20728			83	4.1698			83	4.9449			83	6.34859
	84	4.16246			84	4.01683			84	4.29019			84	5.07731			84	6.01959
	85	3.86802			85	4.0627			85	4.2002			85	5.12724			85	5.96463
	86	3.91233			86	4.07069			86	4.08777			86	5.18195			86	5.10161
	87	4.1208			87	4.07345			87	4.07052			87	5.11463			87	6.12431
	88	3.97359			88	4.14781			88	3.97951			88	5.23517			88	5.70356
	89	4.02926			89	4.11823			89	4.13617			89	4.91821			89	6.60657
	90	3.87657			90	6.61064			90	4.17873			90	5.08551			90	6.07191
	91	4.00419			91	6.87757			91	4.14537			91	5.0937			91	6.44559
	92	3.87946			92	6.73102			92	4.14506			92	4.5435			92	5.84049
	93	3.82332			93	7.06227			93	4.0741			93	5.25822			93	6.30495
	94	4.25843			94	7.01665			94	4.46461			94	4.92021			94	6.42837
	95	3.9541			95	7.3338			95	4.45486			95	5.27273			95	5.60459
	96	4.0931			96	7.52008			96	4.38372			96	5.44938			96	6.31135
	97	4.01837			97	6.53715			97	4.04407			97	4.83451			97	5.96535
	98	3.95154			98	6.06734			98	4.28092			98	5.02907			98	6.22526
	99	4.25753			99	6.67842			99	4.18654			99	5.04823			99	5.36844
	100	3.98841			100	6.31189			100	3.96832			100	4.98863			100	5.54328
	101	4.08665			101	5.47814			101	3.98084			101	4.87523			101	5.65901
	102	4.04647			102	5.92133			102	4.15073			102	5.05846			102	5.60335
	103	4.10177			103	5.9477			103	4.17858			103	4.90968			103	6.37855
	104	4.07321			104	5.65097			104	4.2076			104	4.95279			104	5.79019
	105	4.05052			105	7.21042			105	3.99705			105	5.02146			105	6.2548
	106	4.11687			106	5.8929			106	4.11349			106	5.23112			106	7.09183
	107	4.14223			107	6.09521			107	3.99249			107	5.15774			107	5.87602
	108	4.00667			108	6.81466			108	4.22727			108	4.85084			108	5.37834
	109	3.94109			109	5.80554			109	4.10683			109	5.11711			109	6.21997
	110	4.12841			110	6.28714			110	4.13906			110	5.22287			110	6.30243
	111	3.94002			111	6.34011			111	4.14258			111	5.03855			111	6.05978
	112	4.07659			112	6.11309			112	4.07875			112	4.88908			112	6.32142
	113	4.14636			113	6.29982			113	4.07625			113	4.95028			113	6.43581
	114	4.16888			114	6.00669			114	3.99957			114	4.76945			114	7.10616
	115	4.20591			115	7.32051			115	4.04708			115	4.94722			115	5.88278
	116	4.15669			116	6.55386			116	3.97466			116	5.1152			116	6.05909
	117	4.09576			117	7.07858			117	3.94233			117	5.25893			117	5.85873
	118	3.96767			118	6.4942			118	4.05402			118	4.78482			118	6.5606
	119	4.16697			119	6.39145			119	3.94575			119	4.97351			119	5.95373
	120	4.23723			120	6.23002			120	4.01018			120	5.23576			120	6.60068
	121	4.08288			121	6.9521			121	3.89309			121	5.16673			121	7.34738
	122	3.97382			122	6.31151			122	3.88227			122	4.97725			122	5.69469
	123	4.03927			123	6.29693			123	4.07694			123	4.99035			123	5.60722
	124	4.12611			124	6.07258			124	4.09018			124	5.08699			124	5.61914
	125	4.1314			125	6.42522			125	4.22304			125	4.97044			125	5.3974
	126	4.05848			126	5.99214			126	3.91703			126	5.05049			126	5.57419
	127	4.04537			127	6.03585			127	3.97938			127	5.1036			127	5.8462
	128	3.94393			128	6.3098			128	4.09751			128	5.14754			128	5.47202
	129	3.93887			129	6.04089			129	3.95576			129	5.00956			129	6.33829
	130	4.20664			130	6.63894			130	4.21933			130	4.90817			130	5.65636
	131	4.0604			131	6.47655			131	4.07731			131	4.96683			131	5.66806
	132	4.21522			132	6.08159			132	3.88906			132	5.08812			132	6.23938
	133	4.00712			133	6.9554			133	3.99215			133	5.19117			133	6.4454
	134	3.99531			134	6.09044			134	4.02264			134	5.1586			134	5.93591
	135	3.94207			135	6.17718			135	4.18202			135	5.11663			135	6.28646
	136	4.13091			136	6.14114			136	4.2422			136	4.99494			136	12.1768
	137	4.05618			137	6.31639			137	4.16631			137	5.41813			137	7.63976
	138	4.20606			138	5.71195			138	4.1019			138	4.91864			138	8.46339
	139	4.0529			139	6.2111			139	4.3105			139	5.02432			139	6.3105
	140	3.98324			140	6.33879			140	3.90155			140	5.0211			140	7.29674
	141	4.24088			141	4.48596			141	3.93073			141	5.12929			141	3.96278
	142	4.12337			142	4.93018			142	3.99011			142	5.04552			142	6.30458
	143	4.27099			143	5.62801			143	4.08276			143	4.90977			143	3.94262
	144	4.14384			144	5.67802			144	3.93685			144	5.00642			144	4.17738
	145	4.0105			145	5.62513			145	3.93159			145	5.09634			145	4.30793
	146	4.0906			146	6.6264			146	4.16403			146	4.91326			146	3.69918
	147	3.93626			147	6.20488			147	4.02009			147	5.00789			147	3.7597
	148	4.04215			148	4.73258			148	4.10263			148	5.08127			148	4.31475
	149	4.12084			149	6.57874			149	3.9259			149	5.04098			149	3.86958
	150	4.02087			150	7.09119			150	4.12238			150	5.0038			150	3.89501
	151	3.99973			151	6.73723			151	4.00228			151	4.94132			151	3.75889
	152	4.19815			152	4.31052			152	4.0758			152	5.09642			152	3.92947
	153	3.9866			153	6.46333			153	4.14978			153	5.17056			153	3.92959
	154	4.04596			154	6.50306			154	4.16865			154	5.04309			154	4.15073
	155	4.06729			155	6.27961			155	4.15547			155	5.18877			155	4.01967
	156	4.02692			156	6.18625			156	4.06724			156	5.15449			156	4.1079
	157	4.17622			157	6.35472			157	4.14906			157	4.88991			157	4.28544
	158	4.10187			158	7.05839			158	3.93262			158	5.0018			158	4.08772
	159	3.90451			159	6.42851			159	4.06423			159	5.09185			159	3.65423
	160	3.96086			160	6.14528			160	4.0898			160	4.93942			160	3.81656
	161	4.06926			161	5.91618			161	4.10092			161	4.76963			161	3.72102
	162	4.07575			162	6.19281			162	4.08679			162	5.05381			162	4.2382
	163	3.94355			163	6.36262			163	4.08656			163	5.14097			163	3.70646
	164	4.09984			164	6.25684			164	3.85513			164	5.23727			164	3.74724
	165	4.16301			165	6.44058			165	4.07524			165	5.22945			165	3.81515
	166	4.14827			166	6.66161			166	4.04169			166	5.11458			166	3.76556
	167	4.19841			167	6.16021			167	3.95089			167	4.80356			167	4.52752
	168	3.97188			168	6.94826			168	4.15564			168	4.85079			168	4.33433
	169	4.25076			169	6.40334			169	4.12643			169	5.13131			169	5.47664
	170	4.13428			170	6.7693			170	3.93492			170	5.07415			170	5.00308
	171	4.04038			171	6.73962			171	4.09027			171	4.88319			171	7.18001
	172	4.06126			172	6.20169			172	4.13352			172	4.85116			172	7.48919
	173	3.96424			173	6.36889			173	4.11867			173	4.95534			173	6.57086
	174	4.0865			174	6.61744			174	4.13843			174	4.87403			174	5.26142
	175	4.075			175	6.49279			175	4.02876			175	4.91951			175	6.1377
	176	4.07381			176	6.17686			176	3.92526			176	4.92257			176	5.62761
	177	4.19712			177	6.90772			177	4.00159			177	5.35234			177	5.88945
	178	4.00671			178	5.96881			178	4.13562			178	5.05271			178	5.82419
	179	3.95289			179	6.55889			179	4.06674			179	5.01733			179	5.99373
	180	4.04496			180	6.2676			180	4.02373			180	4.98176			180	5.73365
	181	4.04065			181	6.5857			181	4.05664			181	4.95226			181	5.47924
	182	4.04459			182	6.25809			182	3.90105			182	4.95357			182	5.59808
	183	4.02316			183	6.533			183	3.99564			183	5.11149			183	4.38541
	184	4.04658			184	6.81088			184	4.15752			184	5.01821			184	6.15616
	185	3.98602			185	7.33718			185	4.18539			185	5.04346			185	7.19537
	186	4.11465			186	5.7911			186	4.28713			186	5.0342			186	6.25617
	187	4.1298			187	6.15821			187	3.97128			187	4.98001			187	5.00002
	188	4.20613			188	6.6109			188	4.05215			188	5.32483			188	5.23246
	189	4.1174			189	6.14203			189	4.24128			189	5.0562			189	5.42534
	190	4.03053			190	6.54768			190	4.07905			190	5.00385			190	5.86939
	191	4.21343			191	6.21151			191	4.17226			191	5.14313			191	5.86282
	192	4.08294			192	6.91414			192	4.08784			192	4.83469			192	5.8491
	193	4.07708			193	6.10686			193	4.18681			193	4.99825			193	4.26022
	194	4.14952			194	6.30066			194	3.95912			194	4.87245			194	6.94742
	195	4.07547			195	6.14232			195	4.13187			195	5.2166			195	3.86865
	196	4.09088			196	5.59683			196	4.14309			196	4.94262			196	5.00825
	197	4.01792			197	5.76652			197	3.88365			197	4.97663			197	5.63558
	198	4.01438			198	6.11649			198	4.16385			198	4.93049			198	5.74973
	199	3.96584			199	6.63059			199	4.05235			199	4.90606			199	6.73339
	200	3.98925			200	6.2373			200	4.00333			200	4.99979			200	5.56457
	201	4.00532			201	5.8196			201	4.20647			201	4.97282			201	4.51991
	202	4.0558			202	5.97344			202	4.01827			202	4.92702			202	5.51856
	203	4.0918			203	5.82198			203	3.9922			203	4.79802			203	5.09582
	204	4.0052			204	6.20777			204	4.04635			204	4.98122			204	5.21642
	205	4.08074			205	6.71936			205	4.06916			205	4.99523			205	5.44444
	206	4.08387			206	5.91254			206	4.25388			206	5.09192			206	5.76037
	207	4.07184			207	6.26507			207	4.09896			207	5.03534			207	5.06553
	208	4.07029			208	6.2824			208	4.12948			208	5.1726			208	4.63384
	209	4.02714			209	6.71869			209	4.01481			209	4.94511			209	5.62136
	210	4.00849			210	6.12755			210	4.06079			210	5.1351			210	4.6641
	211	4.11292			211	6.21499			211	4.12164			211	5.25276			211	5.54086
	212	4.15863			212	4.95568			212	3.92945			212	5.04162			212	4.91296
	213	4.0753			213	6.47895			213	4.22598			213	5.07756			213	5.31191
	214	4.12673			214	5.71031			214	4.14812			214	4.69402			214	5.93312
	215	4.27791			215	4.098			215	4.22016			215	4.70591			215	5.69676
	216	4.10949			216	4.0616			216	4.06661			216	4.55211			216	5.03324
	217	4.10436			217	4.27341			217	4.17035			217	4.64283			217	4.93698
	218	4.28779			218	3.96665			218	4.10237			218	4.62794			218	5.2276
	219	4.21532			219	4.17872			219	4.34783			219	4.57522			219	4.96479
	220	4.26403			220	4.37535			220	4.02487			220	4.79892			220	6.11179
	221	4.1725			221	3.90217			221	4.07682			221	4.51554			221	5.11954
	222	4.10828			222	4.11006			222	4.08364			222	4.59145			222	4.55099
	223	4.53729			223	4.10999			223	4.07623			223	4.47016			223	3.9775
	224	4.19413			224	4.11444			224	4.06519			224	4.66789			224	5.17928
	225	4.28124			225	4.16084			225	4.02429			225	4.69738			225	4.25629
	226	4.11084			226	4.07636			226	4.06438			226	4.31073			226	7.40118
	227	4.06554			227	4.27601			227	3.9766			227	5.30176			227	7.56992
	228	4.136			228	4.31828			228	4.16999			228	4.98255			228	5.02023
	229	4.0237			229	3.96672			229	3.9997			229	5.2523			229	7.68797
	230	4.1908			230	4.7697			230	3.98126			230	5.4187			230	7.21113
	231	4.1367			231	4.19811			231	4.00015			231	4.98552			231	4.65634
	232	4.18832			232	4.63822			232	4.1625			232	4.80217			232	5.51994
	233	4.11272			233	4.46613			233	4.17114			233	4.67255			233	4.5615
	234	4.08634			234	4.47077			234	4.0058			234	5.4482			234	5.32134
	235	3.97865			235	4.2592			235	4.06519			235	4.73728			235	4.91724
	236	4.22271			236	4.38727			236	4.08955			236	4.64777			236	5.99634
	237	4.22522			237	3.96799			237	4.15832			237	4.54419			237	4.43858
	238	4.13034			238	4.13401			238	4.09261			238	4.76408			238	4.7699
	239	4.12649			239	4.48817			239	4.02975			239	4.75828			239	4.79234
	240	4.05285			240	4.52444			240	4.19608			240	4.45809			240	5.06467
	241	4.1364			241	4.43303			241	4.15038			241	4.63534			241	5.06942
	242	4.27805			242	3.99218			242	4.20332			242	4.71855			242	4.73141
	243	4.2782			243	4.24852			243	4.19662			243	4.3139			243	4.14549
	244	4.22976			244	4.35105			244	4.19439			244	4.64032			244	4.63869
	245	4.15311			245	4.03849			245	3.98485			245	4.62092			245	5.98353
	246	4.19262			246	4.22719			246	4.09053			246	4.77258			246	5.26494
	247	4.03891			247	4.07584			247	3.99492			247	4.99489			247	4.88957
	248	4.05191			248	3.94836			248	3.98273			248	4.88795			248	4.00816
	249	4.14743			249	4.18668			249	4.09651			249	4.64105			249	5.02864
	250	3.98142			250	4.12651			250	4.13809			250	4.58743			250	4.88398
	251	4.0389			251	3.76461			251	4.31493			251	4.59053			251	4.98456
	252	4.02982			252	4.3858			252	4.12309			252	4.58688			252	4.73098
	253	4.07987			253	4.63547			253	4.2142			253	4.59965			253	4.4532
	254	4.56518			254	4.11127			254	4.02247			254	5.0246			254	4.17604
	255	4.07686			255	4.1924			255	4.03229			255	4.63501			255	5.69768
	256	4.22216			256	4.40305			256	4.11909			256	4.61116			256	4.67935
	257	4.31091			257	4.43111			257	4.04416			257	4.68824			257	5.02741
	258	4.28214			258	4.52402			258	4.0581			258	4.77344			258	4.63625
	259	4.04391			259	4.43415			259	4.05591			259	4.49293			259	5.30969
	260	4.24017			260	4.52777			260	4.021			260	4.44838			260	4.04632
	261	4.15469			261	4.50781			261	4.12342			261	4.37099			261	5.07906
	262	4.0816			262	4.25282			262	4.01824			262	4.36751			262	5.30324
	263	4.08354			263	4.86862			263	4.38461			263	4.37156			263	5.51843
	264	4.15335			264	4.69048			264	3.95629			264	4.68841			264	4.98513
	265	4.05951			265	4.72374			265	4.1001			265	4.60082			265	6.45641
	266	4.0769			266	4.48161			266	4.12598			266	4.53207			266	5.71588
	267	4.03348			267	4.62746			267	4.3262			267	4.57034			267	4.75655
	268	4.29828			268	4.77941			268	4.10945			268	4.66507			268	4.33057
	269	3.96988			269	4.53227			269	3.94984			269	4.70346			269	4.86487
	270	4.02612			270	4.58683			270	3.95656			270	4.70078			270	4.36853
	271	4.18159			271	4.59464			271	4.0741			271	4.69621			271	4.56977
	272	4.00784			272	4.73543			272	4.02513			272	4.92633			272	5.13055
	273	4.26221			273	4.44641			273	3.98479			273	4.49997			273	4.48781
	274	4.18967			274	4.65177			274	3.99667			274	4.53135			274	4.52363
	275	4.16485			275	4.93126			275	4.01896			275	4.60244			275	7.82396
	276	4.1699			276	4.68366			276	4.0446			276	4.72917			276	5.40736
	277	4.1989			277	4.67722			277	4.20862			277	4.60391			277	5.90592
	278	3.97333			278	4.72463			278	4.1001			278	4.5904			278	4.34079
	279	4.1874			279	4.44455			279	4.0088			279	4.46908			279	4.47637
	280	4.01063			280	4.66255			280	4.12721			280	4.70297			280	7.29267
	281	3.918			281	4.86377			281	4.11364			281	4.51884			281	6.92749
	282	4.17567			282	4.68296			282	4.13423			282	4.50652			282	4.40493
	283	4.04997			283	4.81695			283	4.08616			283	4.47779			283	4.90732
	284	4.10529			284	4.80164			284	3.96233			284	4.52785			284	5.63478
	285	4.07004			285	4.65198			285	4.05371			285	4.89658			285	4.57075
	286	4.28296			286	4.59245			286	4.0512			286	4.31217			286	7.19317
	287	4.19884			287	4.81773			287	4.04836			287	4.75413			287	4.49721
	288	4.16051			288	4.52682			288	4.13912			288	4.46143			288	4.56229
	289	3.94767			289	4.62841			289	4.23626			289	4.68717			289	7.33893
	290	4.05572			290	4.55329			290	4.05227			290	4.69986			290	7.17476
	291	4.10505			291	4.70762			291	4.15067			291	4.59807			291	4.53498
	292	4.13965			292	4.75865			292	4.00002			292	4.69428			292	4.68242
	293	3.99407			293	4.68535			293	4.0209			293	4.60096			293	5.57205
	294	4.1088			294	4.35993			294	4.0035			294	6.80203			294	5.36939
	295	3.9912			295	4.70707			295	4.24158			295	5.05489			295	4.79245
	296	4.15363			296	4.58349			296	4.01319			296	4.6374			296	6.20814
	297	4.0925			297	4.70095			297	4.12426			297	4.63146			297	6.21974
	298	4.15724			298	3.85443			298	4.13802			298	5.04898			298	5.87649
	299	4.12243			299	4.01929			299	3.96727			299	4.73365			299	6.4056
	300	4.08953			300	3.8868			300	4.06567			300	4.95413			300	6.10966
4	1	4.40765		4	1	4.65151		4	1	3.90468		4	1	6.29914		4	1	3.95737
	2	4.00339			2	4.4903			2	4.11522			2	6.3601			2	3.96307
	3	3.95707			3	4.75006			3	4.12322			3	5.82663			3	4.00901
	4	4.16111			4	6.13222			4	3.9928			4	6.28891			4	4.05044
	5	3.93995			5	5.74357			5	4.16148			5	6.17593			5	3.77564
	6	4.02926			6	6.37129			6	4.12814			6	7.45434			6	3.86864
	7	4.00681			7	5.98928			7	4.13211			7	6.32861			7	3.90857
	8	3.87835			8	4.22742			8	4.1539			8	5.24507			8	3.93636
	9	3.84511			9	4.12058			9	4.02046			9	5.79886			9	6.74916
	10	4.08936			10	6.50638			10	4.14167			10	7.30983			10	6.45975
	11	4.03533			11	6.62249			11	4.14342			11	7.53488			11	6.47167
	12	3.94463			12	5.93678			12	4.10725			12	7.17551			12	5.78947
	13	4.01464			13	6.8656			13	4.08081			13	7.84548			13	4.48074
	14	3.94996			14	5.81269			14	4.19723			14	7.97399			14	4.05586
	15	4.09419			15	4.58502			15	4.12025			15	7.16027			15	3.71833
	16	3.92096			16	4.11718			16	4.13816			16	8.12341			16	3.82036
	17	4.17878			17	4.29895			17	3.97465			17	6.66648			17	3.69799
	18	4.08456			18	6.07243			18	3.95758			18	7.73288			18	3.57901
	19	4.02402			19	5.59176			19	4.10301			19	6.08893			19	3.68738
	20	4.01606			20	4.69549			20	4.09055			20	6.16236			20	3.70551
	21	3.97339			21	6.13017			21	4.02205			21	5.88068			21	3.65683
	22	3.97502			22	4.20099			22	4.0219			22	5.89482			22	3.64755
	23	3.8824			23	4.18307			23	4.08268			23	5.99173			23	3.75446
	24	4.06915			24	6.14942			24	3.99421			24	5.55505			24	3.6919
	25	4.13263			25	5.36539			25	4.14511			25	5.47142			25	3.7012
	26	3.94291			26	4.94571			26	4.08047			26	5.56099			26	3.78449
	27	4.10231			27	5.13618			27	4.08765			27	5.47746			27	3.7047
	28	4.15878			28	4.11319			28	4.75291			28	5.60431			28	4.11556
	29	4.60425			29	4.37019			29	4.79017			29	5.27704			29	3.77339
	30	3.97438			30	5.69882			30	3.99225			30	5.63157			30	3.865
	31	4.10306			31	5.04429			31	4.09123			31	6.36381			31	3.67238
	32	3.99066			32	5.51813			32	4.00828			32	5.9021			32	3.68472
	33	3.97017			33	5.51701			33	4.05709			33	5.64155			33	3.65133
	34	4.05812			34	5.27203			34	3.99938			34	5.46135			34	3.53081
	35	4.06067			35	5.32462			35	4.08524			35	6.0579			35	3.74987
	36	4.111			36	4.95827			36	4.05032			36	5.90276			36	3.63374
	37	3.88714			37	5.23444			37	4.08783			37	6.5384			37	3.83715
	38	4.27145			38	5.00223			38	4.38592			38	5.73436			38	3.77686
	39	4.06021			39	5.48507			39	4.07955			39	5.87631			39	3.81418
	40	3.8576			40	5.75923			40	4.27831			40	5.97084			40	3.80525
	41	3.9149			41	4.90946			41	4.12295			41	5.98333			41	3.79569
	42	4.03332			42	5.62063			42	4.17815			42	6.13241			42	3.72162
	43	4.06482			43	5.1422			43	4.12025			43	5.9249			43	3.68391
	44	4.0544			44	5.07917			44	4.08679			44	5.76134			44	3.64718
	45	4.04299			45	5.70005			45	4.08316			45	5.49237			45	3.58504
	46	3.85449			46	5.16436			46	4.10077			46	5.52376			46	3.85939
	47	4.03714			47	5.46645			47	4.15513			47	5.34162			47	3.46055
	48	4.03804			48	4.14181			48	3.98607			48	5.20819			48	3.77743
	49	4.17869			49	3.97289			49	4.11574			49	5.56624			49	3.8076
	50	4.10643			50	4.04805			50	4.18674			50	5.46568			50	3.72277
	51	4.00082			51	3.84846			51	4.17264			51	5.83992			51	3.60754
	52	3.95337			52	3.94559			52	4.2169			52	5.20358			52	4.51571
	53	3.98943			53	3.84224			53	4.12651			53	5.17807			53	3.65533
	54	4.0095			54	3.92872			54	4.07383			54	5.29003			54	3.75009
	55	4.04709			55	3.79666			55	4.1152			55	5.37295			55	3.79228
	56	4.13792			56	3.85742			56	4.08953			56	5.55195			56	3.68691
	57	4.01537			57	3.81134			57	4.16568			57	5.52583			57	3.88079
	58	3.95497			58	4.01			58	4.19063			58	5.52534			58	3.63019
	59	4.05805			59	3.80237			59	4.25908			59	5.61477			59	3.62146
	60	4.0616			60	3.95816			60	4.29308			60	5.52564			60	3.75404
	61	4.16894			61	3.7596			61	4.2088			61	5.10098			61	3.59943
	62	4.16815			62	4.1067			62	4.13032			62	5.93764			62	3.70921
	63	4.02236			63	3.85455			63	4.12309			63	5.18603			63	4.21671
	64	4.06517			64	4.04989			64	4.02688			64	5.53028			64	3.7858
	65	3.98131			65	3.97798			65	4.21278			65	5.38062			65	3.69759
	66	3.98437			66	3.89289			66	4.16391			66	5.52809			66	3.82168
	67	4.10254			67	3.8806			67	4.16791			67	5.67185			67	4.01561
	68	3.99712			68	4.06449			68	4.20759			68	5.67519			68	3.57754
	69	3.85452			69	3.90825			69	4.14584			69	5.56466			69	3.74256
	70	4.11097			70	3.90565			70	4.17851			70	5.42207			70	3.55899
	71	4.06522			71	3.92812			71	4.07658			71	5.76435			71	3.65323
	72	4.05975			72	3.86219			72	4.16555			72	5.65098			72	3.6837
	73	3.92797			73	3.81755			73	4.15843			73	5.58891			73	3.79076
	74	4.02581			74	3.79978			74	4.196			74	5.40668			74	3.67509
	75	4.02216			75	3.97716			75	4.11531			75	5.21513			75	3.71108
	76	4.16054			76	3.93827			76	3.99952			76	5.37636			76	3.88897
	77	3.95815			77	3.93628			77	4.08629			77	5.56752			77	3.76943
	78	3.88482			78	3.81038			78	4.10416			78	6.01267			78	3.88579
	79	4.15365			79	3.76346			79	4.08316			79	5.08256			79	3.67007
	80	4.00044			80	3.97854			80	4.19519			80	6.06512			80	3.91321
	81	3.97921			81	3.89056			81	4.31868			81	5.33776			81	3.77668
	82	3.79599			82	3.8929			82	4.10378			82	4.68726			82	3.85651
	83	4.05156			83	3.9069			83	4.08486			83	5.27712			83	3.99287
	84	3.94655			84	3.80665			84	4.16727			84	5.22791			84	3.73197
	85	3.77622			85	3.89922			85	4.14614			85	4.84364			85	3.60461
	86	4.13213			86	3.79322			86	4.08958			86	5.02782			86	3.72723
	87	4.04696			87	3.69326			87	4.09222			87	5.78214			87	3.6733
	88	3.85486			88	3.80962			88	4.13609			88	5.44229			88	3.80856
	89	4.04549			89	3.98281			89	4.14432			89	5.55806			89	3.79292
	90	4.12933			90	3.96643			90	4.10423			90	5.15468			90	3.73483
	91	3.90002			91	3.85522			91	4.03159			91	5.63591			91	3.74398
	92	3.96757			92	3.95762			92	4.06596			92	5.35831			92	3.87617
	93	4.29688			93	3.78666			93	4.03165			93	5.52057			93	3.74631
	94	4.05676			94	3.89284			94	4.19153			94	5.87585			94	3.75323
	95	4.05151			95	3.90681			95	4.12558			95	5.6689			95	3.77616
	96	3.86943			96	3.99165			96	3.99693			96	5.66035			96	3.76116
	97	4.03929			97	3.89536			97	4.25913			97	5.39109			97	3.80017
	98	3.95924			98	3.95499			98	4.09726			98	5.51662			98	3.82985
	99	4.03206			99	3.73704			99	4.10375			99	5.39597			99	3.88691
	100	3.80767			100	3.95671			100	4.22663			100	5.81195			100	3.75887
	101	4.08981			101	3.76554			101	4.12671			101	6.18545			101	3.93789
	102	4.02393			102	3.98544			102	4.18534			102	6.57257			102	3.76224
	103	4.02429			103	3.85413			103	4.09692			103	6.48488			103	3.83824
	104	3.89248			104	3.81229			104	4.15996			104	5.71779			104	4.37979
	105	3.97098			105	3.91859			105	4.20052			105	5.53489			105	3.72518
	106	4.03257			106	3.94862			106	4.27886			106	5.96237			106	3.72841
	107	4.04535			107	3.83301			107	4.19396			107	6.00129			107	3.74053
	108	3.87655			108	3.86738			108	4.16484			108	5.9177			108	3.8117
	109	3.97678			109	3.86719			109	3.9866			109	5.6756			109	3.72273
	110	3.93467			110	3.99874			110	4.03426			110	5.15942			110	3.81791
	111	3.98479			111	3.76154			111	4.1593			111	5.10015			111	3.71562
	112	4.0827			112	3.87642			112	4.07506			112	5.34539			112	3.78659
	113	4.11441			113	4.1203			113	4.18028			113	5.50331			113	3.61287
	114	3.90525			114	3.87336			114	3.95299			114	5.57365			114	3.82252
	115	4.03479			115	3.80909			115	4.09579			115	6.05131			115	3.81828
	116	4.09637			116	3.86244			116	4.14517			116	5.63263			116	4.02653
	117	3.88572			117	3.91822			117	4.11858			117	5.55447			117	4.14684
	118	4.10216			118	3.93758			118	4.11229			118	5.90787			118	3.88904
	119	4.00905			119	4.02164			119	4.16671			119	5.51454			119	3.75452
	120	4.20479			120	3.74562			120	4.08861			120	5.75514			120	3.65602
	121	3.96087			121	3.74139			121	4.24665			121	5.72799			121	3.74168
	122	4.0371			122	3.95091			122	4.14872			122	5.59446			122	3.83718
	123	3.96386			123	4.02586			123	3.99338			123	5.83308			123	3.73448
	124	4.00315			124	3.92884			124	4.11909			124	5.47579			124	3.83518
	125	4.10972			125	4.01611			125	4.17586			125	5.54764			125	3.78119
	126	3.89613			126	4.01339			126	4.0744			126	5.45068			126	3.78071
	127	3.99634			127	3.99479			127	4.03878			127	5.86588			127	3.67544
	128	4.07033			128	3.89496			128	4.3581			128	5.25118			128	3.86979
	129	4.02706			129	3.81022			129	4.03586			129	5.5684			129	3.76281
	130	4.0133			130	3.99743			130	4.2078			130	5.99313			130	3.83756
	131	3.97658			131	4.01719			131	4.137			131	6.1662			131	3.69508
	132	4.41765			132	4.2477			132	4.15381			132	5.73818			132	3.72957
	133	3.882			133	4.11475			133	4.24569			133	5.66373			133	3.84402
	134	4.00808			134	4.03418			134	4.04033			134	5.53672			134	3.97758
	135	4.26871			135	4.03811			135	4.00492			135	5.54854			135	3.75698
	136	3.94936			136	3.94118			136	4.40648			136	5.5917			136	3.88196
	137	4.11021			137	4.02329			137	4.35726			137	6.37787			137	3.83462
	138	4.01229			138	4.04935			138	4.31075			138	6.16779			138	3.81289
	139	4.15724			139	3.90526			139	4.48229			139	5.73177			139	3.90825
	140	5.06202			140	4.19114			140	4.07258			140	6.698			140	3.68214
	141	4.12738			141	4.03721			141	4.7793			141	5.67652			141	3.78154
	142	3.98184			142	4.08453			142	4.212			142	6.15363			142	3.88422
	143	4.0696			143	4.02537			143	4.4845			143	5.983			143	3.70491
	144	4.00934			144	4.22507			144	4.49663			144	6.20347			144	3.8399
	145	3.86114			145	3.87699			145	4.2992			145	6.35473			145	3.81738
	146	4.11536			146	3.95036			146	4.69575			146	5.85827			146	3.75872
	147	3.88197			147	4.16448			147	4.54447			147	5.81861			147	3.81841
	148	4.07064			148	4.07327			148	4.46362			148	5.43479			148	3.74287
	149	3.9474			149	4.05652			149	4.32614			149	5.61528			149	3.77165
	150	3.82106			150	4.1374			150	4.2853			150	6.42287			150	4.07456
	151	4.00122			151	4.07322			151	4.28365			151	6.12844			151	3.68138
	152	3.99812			152	4.25805			152	4.19744			152	5.72859			152	3.6276
	153	4.0385			153	4.01585			153	4.40344			153	5.53647			153	3.6109
	154	4.23599			154	4.01739			154	4.41138			154	5.8259			154	3.57805
	155	4.10259			155	4.31491			155	4.22429			155	5.432			155	3.70743
	156	4.00189			156	4.39184			156	4.52307			156	5.13586			156	3.7858
	157	4.13011			157	4.27252			157	6.3766			157	4.90169			157	3.67155
	158	4.35441			158	4.13163			158	5.74465			158	5.17441			158	3.95956
	159	4.41767			159	3.96695			159	6.15166			159	4.47425			159	3.69749
	160	3.87578			160	4.02365			160	6.6772			160	4.59787			160	3.83935
	161	4.02942			161	3.98842			161	5.05209			161	5.25577			161	3.82369
	162	4.10854			162	4.25068			162	4.31289			162	5.17033			162	3.79795
	163	4.24677			163	4.05183			163	4.02518			163	5.38537			163	3.99529
	164	4.20209			164	5.14817			164	4.2475			164	5.28602			164	3.98559
	165	4.37405			165	4.77256			165	4.05575			165	5.61244			165	6.36298
	166	4.27086			166	4.88007			166	4.01843			166	5.41136			166	10.0825
	167	4.05319			167	5.99826			167	4.24868			167	4.56864			167	7.6581
	168	4.24441			168	5.21931			168	3.96047			168	5.45947			168	9.32907
	169	4.02046			169	4.54231			169	4.00402			169	4.53531			169	6.22629
	170	4.00775			170	3.86128			170	4.38281			170	4.29722			170	9.12236
	171	3.96969			171	4.7137			171	4.27681			171	4.94323			171	8.6753
	172	3.8652			172	4.28044			172	4.2944			172	6.4257			172	14.2447
	173	4.05141			173	4.038			173	4.20763			173	4.72655			173	13.2919
	174	3.86415			174	4.43601			174	4.18945			174	4.41969			174	9.74516
	175	3.91308			175	4.42363			175	4.30697			175	4.61069			175	9.74796
	176	3.99155			176	4.61453			176	4.24653			176	5.04899			176	10.6229
	177	3.9032			177	3.88623			177	4.16883			177	5.46369			177	12.4532
	178	4.01869			178	3.97504			178	4.15896			178	4.44753			178	14.5849
	179	4.15432			179	3.89265			179	4.07113			179	4.78827			179	11.8398
	180	3.89834			180	3.77916			180	3.98528			180	4.62593			180	13.7403
	181	4.31239			181	4.58378			181	4.46398			181	4.84096			181	8.85419
	182	4.07183			182	4.53272			182	4.45288			182	4.79627			182	11.1302
	183	4.70525			183	5.00334			183	4.27409			183	4.37234			183	9.79474
	184	4.06194			184	4.7402			184	4.36944			184	4.67749			184	11.4675
	185	4.13652			185	4.40272			185	4.56188			185	4.81141			185	9.87008
	186	4.37518			186	5.0611			186	4.33517			186	4.92325			186	13.1319
	187	4.2542			187	4.49139			187	4.50356			187	4.83542			187	14.2252
	188	4.40404			188	5.05399			188	3.80105			188	6.83285			188	13.8827
	189	4.27773			189	4.65389			189	4.72268			189	4.79953			189	10.5687
	190	4.45098			190	4.24608			190	4.39674			190	4.9605			190	11.12
	191	4.14454			191	4.50519			191	4.38863			191	4.96568			191	10.8763
	192	4.34319			192	4.50174			192	4.11783			192	4.7596			192	12.2997
	193	4.22986			193	5.18914			193	4.13351			193	4.65825			193	12.5912
	194	4.46928			194	4.81092			194	4.03267			194	4.87837			194	13.072
	195	4.27354			195	4.64719			195	4.46098			195	4.61438			195	11.0014
	196	4.14534			196	4.57959			196	4.42409			196	4.91254			196	11.8845
	197	4.17227			197	4.53767			197	4.58882			197	4.64938			197	11.1347
	198	4.29757			198	4.2752			198	4.29643			198	4.39664			198	9.50522
	199	4.33646			199	4.58174			199	4.35838			199	4.58933			199	14.34
	200	4.45911			200	4.60109			200	4.25503			200	4.56396			200	13.268
	201	4.22791			201	4.62768			201	4.53393			201	4.63978			201	11.3567
	202	4.26099			202	4.69351			202	4.33733			202	4.83817			202	10.6788
	203	4.0975			203	4.56413			203	4.42021			203	4.69891			203	11.1692
	204	4.28914			204	4.71472			204	4.32154			204	4.71694			204	11.7367
	205	4.16873			205	4.89551			205	4.03653			205	4.63737			205	11.7417
	206	4.4703			206	4.5919			206	3.94617			206	5.14022			206	11.8441
	207	4.1399			207	4.34675			207	4.15603			207	4.90468			207	12.5261
	208	4.30825			208	4.67811			208	4.22246			208	4.79654			208	11.6055
	209	4.25048			209	4.68958			209	4.31825			209	4.57428			209	12.3825
	210	4.48395			210	4.75281			210	4.15827			210	4.67748			210	12.8997
	211	4.24537			211	4.70184			211	3.81624			211	4.90404			211	15.1452
	212	4.13142			212	4.65676			212	4.35551			212	4.53769			212	15.1722
	213	4.24869			213	5.03054			213	3.91426			213	4.71986			213	16.6574
	214	4.28977			214	4.64705			214	4.16982			214	4.44901			214	15.9207
	215	4.35275			215	4.7835			215	4.20934			215	4.50927			215	13.8002
	216	4.28496			216	4.6685			216	4.00495			216	4.83229			216	14.7989
	217	4.27251			217	4.61524			217	3.94171			217	4.75414			217	16.2975
	218	4.29601			218	4.92875			218	3.92685			218	4.6651			218	15.0028
	219	4.33696			219	4.66675			219	3.94704			219	4.94653			219	11.3957
	220	4.21636			220	4.8828			220	4.10446			220	4.87558			220	10.6874
	221	4.34851			221	4.91204			221	4.04423			221	4.60995			221	15.2186
	222	4.61449			222	4.78315			222	4.17461			222	4.65808			222	15.9343
	223	4.55663			223	4.75582			223	3.8027			223	4.74006			223	17.8798
	224	4.35947			224	4.74037			224	4.25941			224	4.55424			224	17.1119
	225	4.28172			225	4.88924			225	4.06055			225	4.52723			225	17.997
	226	4.2873			226	4.79707			226	4.30988			226	4.8739			226	19.3799
	227	4.26837			227	4.77451			227	4.02431			227	4.97108			227	18.8379
	228	4.43268			228	4.64543			228	4.17106			228	4.68917			228	18.5046
	229	4.3019			229	4.82929			229	4.12475			229	4.81282			229	17.6453
	230	4.3328			230	4.86153			230	3.93255			230	4.61294			230	16.27
	231	4.32433			231	4.92058			231	4.39927			231	4.66397			231	16.2171
	232	4.16971			232	4.49532			232	4.24305			232	4.85253			232	16.2775
	233	4.07191			233	5.25964			233	4.06096			233	4.64782			233	15.5108
	234	4.22505			234	4.9874			234	4.43998			234	4.54507			234	16.5795
	235	4.24173			235	4.66578			235	4.23273			235	4.83075			235	15.978
	236	4.2327			236	4.64924			236	4.10437			236	4.90069			236	16.1461
	237	4.2684			237	4.79823			237	4.45368			237	4.72397			237	16.1807
	238	4.17062			238	4.76536			238	4.95075			238	4.76936			238	16.4895
	239	4.33259			239	4.42695			239	4.36657			239	5.13539			239	16.654
	240	4.14973			240	4.32713			240	4.81065			240	4.70954			240	15.6906
	241	4.28043			241	4.50293			241	4.32748			241	4.83824			241	15.7707
	242	5.15222			242	4.02792			242	4.14459			242	4.50775			242	16.2261
	243	4.17742			243	4.721			243	4.59545			243	4.65842			243	16.2579
	244	4.33216			244	4.87918			244	4.37224			244	4.56728			244	17.1355
	245	4.24327			245	4.5184			245	4.45063			245	4.88812			245	16.6441
	246	4.26944			246	4.70993			246	4.53517			246	4.67704			246	17.0975
	247	4.51706			247	4.55079			247	4.41341			247	4.68046			247	16.2535
	248	4.32875			248	4.34065			248	4.2406			248	4.58458			248	15.1218
	249	4.20347			249	4.73187			249	4.40292			249	4.60928			249	16.3204
	250	4.21777			250	4.86811			250	4.02372			250	4.71389			250	15.8096
	251	4.47219			251	4.21159			251	4.55107			251	4.70363			251	16.395
	252	4.33784			252	4.28057			252	4.56949			252	4.81731			252	17.5449
	253	4.20795			253	4.31821			253	4.36955			253	4.66157			253	16.0685
	254	4.33923			254	4.43019			254	4.27558			254	4.74411			254	13.6393
	255	4.20588			255	4.2066			255	4.01731			255	4.45729			255	12.9041
	256	4.42272			256	4.06078			256	4.14165			256	4.77526			256	14.3004
	257	4.47265			257	4.03138			257	4.4876			257	4.80312			257	17.0147
	258	4.33911			258	4.13281			258	4.51285			258	4.66218			258	17.9221
	259	4.30635			259	4.03359			259	4.09071			259	4.60126			259	17.8252
	260	4.29629			260	4.34095			260	4.55563			260	4.58976			260	17.7661
	261	4.8221			261	4.10009			261	4.24414			261	4.47164			261	16.9029
	262	4.86545			262	3.96789			262	4.15679			262	4.72361			262	15.8881
	263	4.38133			263	4.04988			263	4.1357			263	4.47881			263	15.9946
	264	4.33015			264	4.49409			264	4.50621			264	4.82916			264	15.5192
	265	4.16675			265	4.31528			265	4.35351			265	4.72535			265	15.3028
	266	4.39453			266	4.30836			266	4.61182			266	4.91614			266	14.6086
	267	4.16694			267	4.12335			267	4.58215			267	4.54746			267	16.6589
	268	4.17673			268	4.31659			268	4.50884			268	4.56307			268	16.0425
	269	4.39329			269	4.33035			269	4.05705			269	4.52797			269	15.3875
	270	4.28043			270	4.40139			270	4.35069			270	4.47169			270	15.5467
	271	4.25904			271	4.59743			271	4.46278			271	4.58417			271	14.5643
	272	4.31599			272	4.36271			272	4.69747			272	4.63934			272	16.1558
	273	4.40558			273	4.39717			273	4.67794			273	4.8875			273	15.3617
	274	4.33544			274	4.58033			274	4.33767			274	4.66015			274	15.4152
	275	4.31199			275	3.976			275	4.45082			275	4.75382			275	17.7389
	276	4.26386			276	4.61039			276	4.56935			276	4.61266			276	16.567
	277	4.41253			277	4.38761			277	4.09075			277	4.92833			277	17.9304
	278	4.34188			278	4.05061			278	3.99625			278	4.88292			278	17.4219
	279	4.87821			279	4.04995			279	4.28615			279	5.01036			279	15.7218
	280	4.44483			280	4.4271			280	4.20342			280	5.11449			280	14.744
	281	5.20503			281	4.07503			281	4.45625			281	4.71495			281	16.338
	282	4.934			282	4.04555			282	4.30038			282	4.59896			282	14.4656
	283	4.43424			283	4.05413			283	4.16029			283	4.51736			283	16.402
	284	4.32291			284	4.39509			284	4.23699			284	4.85533			284	14.1927
	285	4.17668			285	4.23125			285	4.6661			285	5.09449			285	14.6247
	286	4.82932			286	4.07576			286	4.09402			286	4.94311			286	15.2841
	287	4.39649			287	4.30025			287	4.63485			287	4.55197			287	15.55
	288	4.32511			288	4.05287			288	4.19856			288	4.4649			288	15.3389
	289	4.30753			289	4.34353			289	4.39582			289	4.51392			289	15.7516
	290	4.39471			290	4.28605			290	4.15043			290	4.69968			290	15.4081
	291	4.29462			291	4.29541			291	4.62483			291	4.75929			291	16.9068
	292	4.3567			292	4.33394			292	4.45428			292	4.79312			292	17.5565
	293	4.59331			293	3.9733			293	4.07682			293	4.50236			293	17.8552
	294	4.40846			294	4.09471			294	4.00532			294	4.57324			294	16.9969
	295	4.10882			295	3.92123			295	5.91287			295	4.77597			295	14.4563
	296	5.76148			296	3.89686			296	6.40464			296	4.45951			296	14.0055
	297	4.45463			297	4.14977			297	5.30548			297	4.60526			297	15.1716
	298	4.38099			298	3.97157			298	6.13973			298	4.68176			298	14.179
	299	4.61546			299	4.03527			299	6.34042			299	4.59347			299	14.4145
	300	5.54872			300	4.05928			300	5.84173			300	4.60759			300	14.5152
5	1	4.74244		5	1	4.55391		5	1	4.12786		5	1	6.19933		5	1	3.77945
	2	4.45182			2	4.12478			2	4.54262			2	5.14888			2	3.95584
	3	4.51035			3	3.86326			3	4.52774			3	5.67149			3	3.84512
	4	3.89626			4	4.46912			4	4.00816			4	4.84605			4	3.97122
	5	4.05532			5	4.13295			5	4.22113			5	5.16543			5	3.84786
	6	4.03091			6	4.5263			6	4.16253			6	6.12675			6	3.93975
	7	4.03843			7	4.31392			7	4.17298			7	5.57539			7	3.89083
	8	4.27169			8	4.0897			8	4.19453			8	6.06566			8	3.80417
	9	4.16209			9	4.03984			9	4.3733			9	5.56116			9	3.93329
	10	3.93233			10	4.27453			10	4.38588			10	5.88838			10	3.80866
	11	4.55259			11	4.25529			11	4.42333			11	6.40422			11	3.97879
	12	4.21877			12	4.1442			12	4.34083			12	6.55719			12	4.02004
	13	4.08435			13	4.31641			13	4.31084			13	6.5143			13	3.98729
	14	4.21817			14	4.1079			14	4.25418			14	6.30503			14	4.71542
	15	4.03425			15	4.49116			15	4.41194			15	6.3542			15	8.37992
	16	4.11652			16	3.97996			16	4.5023			16	5.97774			16	16.168
	17	3.99525			17	4.04087			17	4.27381			17	6.77383			17	13.9811
	18	4.08697			18	4.41124			18	4.15829			18	6.33191			18	14.144
	19	4.08515			19	4.06463			19	4.53928			19	6.08009			19	15.4407
	20	3.98606			20	4.26452			20	4.18167			20	7.67724			20	15.6671
	21	4.21199			21	4.02458			21	4.31689			21	6.64467			21	15.1271
	22	4.1499			22	4.01982			22	4.30668			22	6.29953			22	15.4569
	23	4.19543			23	4.0081			23	4.46362			23	7.46512			23	19.3815
	24	4.09705			24	4.03808			24	4.39264			24	8.10593			24	19.1365
	25	3.95834			25	4.04767			25	4.47945			25	7.95923			25	18.5206
	26	4.19998			26	3.91338			26	4.3458			26	7.83545			26	18.0379
	27	3.91743			27	4.06772			27	4.32483			27	7.23414			27	16.9074
	28	4.11158			28	4.21331			28	4.28167			28	8.95555			28	14.3433
	29	4.1071			29	4.01242			29	4.2458			29	9.65325			29	8.64767
	30	4.12053			30	3.96142			30	4.42192			30	9.65973			30	11.067
	31	4.04542			31	4.01995			31	4.12575			31	8.92962			31	4.50695
	32	4.10457			32	3.94318			32	4.38986			32	9.75403			32	9.16824
	33	4.23153			33	4.17103			33	4.46616			33	7.05879			33	13.0688
	34	4.16388			34	4.02968			34	4.2065			34	6.45918			34	14.7776
	35	4.16611			35	4.09173			35	4.41374			35	6.16205			35	15.2158
	36	4.05326			36	4.2767			36	4.22404			36	8.29637			36	20.2076
	37	3.97581			37	4.11987			37	4.29289			37	7.11565			37	15.537
	38	4.04795			38	4.1217			38	4.31417			38	8.42729			38	15.2889
	39	4.04148			39	4.25924			39	4.32386			39	8.97181			39	16.4244
	40	4.00757			40	4.28786			40	4.30617			40	8.26916			40	13.5769
	41	4.22468			41	3.95136			41	4.34567			41	6.51085			41	15.1989
	42	4.03923			42	4.0936			42	4.45311			42	8.6748			42	8.05705
	43	4.43277			43	4.04448			43	4.35835			43	8.43515			43	14.9016
	44	4.00996			44	4.34646			44	4.0358			44	8.46825			44	14.6392
	45	4.14799			45	4.10745			45	4.33437			45	8.52118			45	14.372
	46	3.99072			46	4.06038			46	4.30461			46	9.18131			46	15.9208
	47	4.02563			47	4.08836			47	4.41482			47	6.98896			47	13.7707
	48	4.12431			48	4.09101			48	4.59826			48	8.25084			48	12.2013
	49	4.09798			49	4.18427			49	4.30923			49	8.84904			49	8.37582
	50	4.09146			50	4.02974			50	4.25102			50	9.39047			50	12.6672
	51	4.09208			51	3.88924			51	4.3784			51	8.88327			51	12.6938
	52	4.14116			52	4.12567			52	4.20089			52	8.46512			52	13.0475
	53	4.08021			53	4.07871			53	4.34083			53	6.88748			53	19.2224
	54	4.1172			54	4.3137			54	4.23169			54	7.10902			54	19.5195
	55	4.11779			55	4.1157			55	4.3724			55	6.88037			55	16.5545
	56	4.25254			56	3.99895			56	4.37455			56	6.02256			56	16.479
	57	4.0386			57	4.00362			57	4.6494			57	6.06948			57	17.7445
	58	4.18999			58	4.09415			58	4.28705			58	6.58473			58	18.1346
	59	4.08394			59	4.06928			59	4.15032			59	6.85175			59	14.7978
	60	4.00434			60	4.13277			60	4.09462			60	7.48675			60	18.4618
	61	4.20223			61	4.33813			61	4.28366			61	6.84646			61	20.5833
	62	4.06945			62	4.04649			62	4.32208			62	7.25088			62	16.7235
	63	4.06295			63	4.05832			63	4.30737			63	6.09617			63	14.7279
	64	4.16186			64	4.16808			64	4.52646			64	5.4376			64	20.5419
	65	4.09421			65	4.28472			65	4.35349			65	7.75293			65	19.0728
	66	4.06562			66	3.97495			66	4.40797			66	5.79945			66	19.5627
	67	4.11143			67	4.17787			67	4.25621			67	7.50225			67	19.6221
	68	4.34275			68	3.9684			68	4.42801			68	7.41483			68	17.8346
	69	4.13491			69	4.40108			69	4.37291			69	7.24706			69	18.899
	70	4.02342			70	4.24575			70	4.31422			70	8.36525			70	22.6852
	71	4.19389			71	3.76343			71	4.49953			71	6.02817			71	20.299
	72	4.01736			72	4.16005			72	4.26139			72	7.01539			72	12.9564
	73	4.20357			73	3.99789			73	4.43928			73	6.25038			73	14.8544
	74	4.1328			74	4.16005			74	4.43696			74	5.98865			74	13.6656
	75	4.11443			75	4.33319			75	4.1414			75	4.75248			75	17.2485
	76	4.07233			76	4.03874			76	4.44122			76	5.42957			76	13.1566
	77	3.967			77	4.00814			77	4.3528			77	7.48385			77	21.5775
	78	4.13487			78	4.35089			78	4.21148			78	5.87251			78	15.4922
	79	4.04526			79	4.10067			79	4.26975			79	4.90778			79	16.1891
	80	4.15025			80	4.02075			80	4.4164			80	4.23909			80	13.2952
	81	4.11357			81	4.19781			81	4.29489			81	4.54857			81	14.1225
	82	3.94511			82	3.93218			82	4.41929			82	6.10784			82	15.7787
	83	4.1128			83	3.99659			83	4.31344			83	6.55754			83	14.3394
	84	4.06475			84	4.2917			84	4.05816			84	6.49365			84	15.4384
	85	4.04401			85	4.02778			85	4.22522			85	4.57326			85	14.5938
	86	4.0183			86	4.42041			86	4.23665			86	4.9122			86	17.0367
	87	4.0012			87	4.25509			87	4.09962			87	4.8798			87	13.1926
	88	4.10739			88	4.26006			88	4.07972			88	4.78438			88	15.6841
	89	4.1008			89	4.28641			89	4.33085			89	4.78415			89	8.86701
	90	3.93583			90	4.14009			90	4.10316			90	4.76963			90	13.8287
	91	4.07588			91	4.05382			91	4.24926			91	4.95376			91	4.58142
	92	4.04436			92	4.15201			92	4.34211			92	4.53832			92	6.11931
	93	3.96548			93	4.28562			93	4.30472			93	4.80285			93	4.61331
	94	4.02593			94	4.30352			94	4.37906			94	4.82004			94	7.64614
	95	4.04954			95	4.38058			95	4.18635			95	4.70154			95	5.46032
	96	4.15345			96	3.96312			96	4.25661			96	4.89071			96	4.93284
	97	4.01233			97	4.2849			97	4.42834			97	4.74638			97	6.60768
	98	4.19667			98	4.21271			98	4.09113			98	4.53418			98	8.81235
	99	4.24768			99	4.44842			99	4.02564			99	4.58281			99	6.19535
	100	3.99189			100	4.30764			100	4.08964			100	5.76116			100	9.39325
	101	4.04078			101	4.37152			101	4.16991			101	4.7359			101	5.34162
	102	4.05261			102	4.4494			102	4.26313			102	4.68305			102	4.82139
	103	4.04158			103	4.36852			103	4.13003			103	4.79343			103	4.57636
	104	4.35735			104	3.96367			104	4.46016			104	4.63539			104	7.61565
	105	4.30473			105	4.29385			105	4.33753			105	4.97584			105	6.03981
	106	4.16181			106	4.30111			106	4.28313			106	4.98141			106	4.62951
	107	4.04192			107	4.38825			107	4.2195			107	4.73556			107	4.56467
	108	4.08237			108	3.95669			108	4.30015			108	4.83807			108	4.819
	109	3.90414			109	4.07379			109	4.40214			109	5.02973			109	9.05059
	110	4.11851			110	4.26851			110	4.27697			110	4.89518			110	9.35104
	111	4.09747			111	4.2304			111	4.2585			111	4.73974			111	8.34396
	112	4.17391			112	4.40597			112	4.07033			112	4.82534			112	8.50457
	113	4.04889			113	4.40999			113	4.16356			113	4.77151			113	7.66612
	114	4.22805			114	4.17835			114	4.14652			114	4.92037			114	8.14767
	115	4.12177			115	4.30057			115	4.13279			115	4.69949			115	5.15382
	116	4.17672			116	3.98013			116	4.36523			116	4.7314			116	5.14856
	117	4.14089			117	4.2215			117	4.16282			117	4.39293			117	5.50053
	118	4.21309			118	4.29626			118	4.33778			118	4.64911			118	5.2615
	119	4.0942			119	4.32334			119	3.97242			119	4.89998			119	4.20683
	120	3.98805			120	4.31257			120	4.21446			120	4.73776			120	4.09894
	121	4.07987			121	4.19851			121	4.34109			121	4.83581			121	4.5998
	122	4.08549			122	4.13309			122	4.25005			122	4.4944			122	4.22484
	123	4.06868			123	4.22639			123	4.1098			123	4.32429			123	4.42285
	124	4.08541			124	4.0937			124	4.19066			124	4.52646			124	7.72896
	125	4.17245			125	4.03561			125	4.4926			125	4.50702			125	5.78873
	126	4.03378			126	4.16726			126	4.42976			126	4.70163			126	5.82016
	127	4.01519			127	4.25123			127	4.16816			127	4.76903			127	5.23468
	128	4.12143			128	4.18681			128	4.22862			128	4.96946			128	6.76256
	129	4.13792			129	4.43864			129	4.00171			129	4.51385			129	5.40074
	130	3.95397			130	4.16905			130	4.12586			130	4.65273			130	5.62808
	131	4.09537			131	4.08413			131	4.34504			131	4.9024			131	5.25526
	132	4.07885			132	3.97643			132	4.14963			132	4.91225			132	6.44393
	133	4.08832			133	4.41934			133	4.164			133	5.09876			133	5.11656
	134	4.14433			134	4.04904			134	4.2359			134	4.89699			134	4.17616
	135	4.36425			135	4.11602			135	4.3956			135	4.79358			135	6.05339
	136	3.94403			136	4.05462			136	4.24988			136	4.80303			136	5.99942
	137	4.19396			137	4.21059			137	4.31646			137	5.15047			137	5.57312
	138	4.11246			138	4.00776			138	4.15771			138	5.09912			138	4.52708
	139	4.03105			139	4.01611			139	4.33			139	4.6194			139	4.73312
	140	3.92642			140	4.28949			140	4.36058			140	4.95466			140	5.26934
	141	4.16847			141	4.37463			141	4.12922			141	4.39621			141	5.8494
	142	4.21577			142	4.14419			142	4.39439			142	4.58752			142	6.90525
	143	4.07121			143	4.09495			143	4.33028			143	4.40676			143	4.61062
	144	3.99555			144	4.3594			144	4.18403			144	4.43312			144	4.82051
	145	4.10388			145	4.25165			145	4.15252			145	4.61621			145	6.76119
	146	4.15452			146	4.45015			146	4.3141			146	4.38923			146	6.57308
	147	3.92365			147	4.1417			147	4.1817			147	5.28988			147	4.77409
	148	4.1766			148	4.11172			148	4.29332			148	4.80263			148	5.38251
	149	4.08803			149	4.29934			149	4.43741			149	5.00797			149	4.89249
	150	4.10512			150	3.90288			150	4.41383			150	5.28787			150	5.57782
	151	3.90632			151	4.15395			151	4.06044			151	4.79509			151	5.17655
	152	4.20077			152	4.09234			152	4.40159			152	5.2689			152	7.02904
	153	4.02977			153	4.21106			153	4.40786			153	4.96754			153	3.73871
	154	4.02633			154	4.06305			154	4.31071			154	4.81393			154	5.36373
	155	4.10408			155	4.29914			155	3.91447			155	4.97686			155	4.74531
	156	3.96062			156	4.2441			156	4.26784			156	4.9795			156	6.55711
	157	3.95316			157	4.13279			157	4.19949			157	5.07169			157	7.75727
	158	4.04768			158	4.24279			158	4.25064			158	5.30697			158	10.2399
	159	4.08653			159	4.18199			159	4.29515			159	4.73507			159	10.5224
	160	4.11954			160	4.19791			160	4.04722			160	4.87035			160	12.1505
	161	4.19358			161	4.13945			161	4.26586			161	5.00496			161	8.68845
	162	4.05916			162	4.32602			162	4.23381			162	4.79526			162	9.29971
	163	4.19003			163	4.45442			163	3.98314			163	4.99249			163	7.87141
	164	3.87374			164	4.2946			164	4.14587			164	5.03322			164	5.72114
	165	4.0859			165	4.05244			165	4.36434			165	4.86693			165	4.65927
	166	3.86855			166	4.07471			166	4.28068			166	4.92625			166	6.26378
	167	3.97609			167	4.07766			167	4.36709			167	4.76709			167	6.20903
	168	4.21965			168	4.18129			168	4.48325			168	5.14598			168	6.79824
	169	3.96612			169	4.01306			169	4.27729			169	5.04521			169	5.45178
	170	3.98904			170	4.24131			170	4.07835			170	4.80165			170	6.59443
	171	4.02851			171	4.24052			171	4.15309			171	5.40383			171	7.82063
	172	4.10191			172	4.09645			172	4.15121			172	5.05924			172	4.80058
	173	4.09215			173	4.17629			173	4.09722			173	5.15819			173	5.59866
	174	4.0258			174	4.06186			174	4.36553			174	4.97274			174	5.50035
	175	3.99411			175	4.21665			175	4.00876			175	4.93829			175	4.68487
	176	4.00839			176	4.25625			176	4.03386			176	4.98075			176	3.68979
	177	4.01475			177	4.46567			177	4.08595			177	5.14475			177	5.44531
	178	3.99875			178	4.34654			178	4.15464			178	4.83369			178	5.57589
	179	4.12368			179	4.10998			179	4.3703			179	4.83232			179	4.82638
	180	4.06989			180	4.16052			180	4.114			180	4.90932			180	5.2374
	181	4.17165			181	4.26732			181	4.08821			181	5.04136			181	5.65416
	182	4.07357			182	3.99639			182	4.16091			182	5.04401			182	5.90607
	183	3.99307			183	4.30701			183	3.96777			183	4.89986			183	6.67416
	184	4.11015			184	4.34966			184	4.31702			184	4.97875			184	5.66553
	185	3.94956			185	4.4135			185	4.13786			185	4.96993			185	5.60095
	186	4.1884			186	4.10988			186	4.20881			186	5.10611			186	6.08503
	187	3.95046			187	4.16841			187	4.23622			187	4.90668			187	5.58926
	188	4.00597			188	4.10422			188	4.16976			188	5.19348			188	5.91223
	189	4.04746			189	4.38753			189	4.20624			189	5.03303			189	4.14225
	190	4.08727			190	4.27733			190	4.17166			190	4.85687			190	4.27848
	191	3.97254			191	4.29225			191	4.15365			191	4.65634			191	4.7799
	192	4.06009			192	4.18052			192	4.18352			192	5.36586			192	4.37005
	193	4.08002			193	4.30488			193	4.09208			193	4.98084			193	4.39393
	194	4.05954			194	4.19734			194	4.10492			194	4.97331			194	5.98318
	195	3.9325			195	4.25691			195	3.89136			195	4.95594			195	4.19795
	196	4.17994			196	4.33686			196	4.17834			196	4.9164			196	3.69487
	197	4.18883			197	3.9756			197	4.28033			197	4.90901			197	4.60738
	198	4.11558			198	4.11946			198	4.53632			198	4.95681			198	3.92649
	199	4.17054			199	4.27212			199	3.90643			199	5.07191			199	4.03287
	200	4.13455			200	4.00675			200	4.16214			200	4.64387			200	5.56491
	201	4.03389			201	4.12819			201	4.19582			201	5.36557			201	5.63255
	202	3.90636			202	4.09254			202	4.2441			202	5.01462			202	5.4498
	203	3.81919			203	4.17122			203	4.20567			203	5.41043			203	5.30098
	204	3.9923			204	4.11375			204	4.19645			204	4.74828			204	4.30454
	205	3.90807			205	4.22832			205	3.98992			205	5.29329			205	5.84307
	206	4.13778			206	4.09159			206	4.11074			206	5.58638			206	6.07919
	207	4.05036			207	4.43407			207	4.38675			207	4.85811			207	5.86482
	208	4.02111			208	4.34751			208	4.15104			208	4.54897			208	5.56946
	209	4.04446			209	4.22281			209	3.99392			209	5.41869			209	6.00037
	210	4.00084			210	4.35693			210	4.15356			210	5.14102			210	6.96484
	211	3.97527			211	4.21534			211	4.063			211	4.84673			211	7.07346
	212	4.14593			212	4.33617			212	4.17421			212	5.29735			212	5.57839
	213	3.99194			213	4.01289			213	4.27814			213	4.96927			213	4.4275
	214	4.06583			214	4.0027			214	4.30799			214	4.81934			214	4.1616
	215	3.9308			215	4.28929			215	3.92535			215	5.23942			215	3.92713
	216	4.0325			216	4.16561			216	4.21159			216	5.23198			216	4.47764
	217	4.0425			217	4.21786			217	3.97193			217	4.87702			217	5.93469
	218	4.07007			218	4.3762			218	4.29943			218	4.69437			218	5.50016
	219	3.88143			219	4.46189			219	4.13559			219	5.31105			219	3.98061
	220	3.97291			220	4.31071			220	4.05664			220	4.62353			220	5.17581
	221	3.92633			221	4.37463			221	4.17106			221	5.32228			221	5.89713
	222	4.4777			222	4.32035			222	3.98319			222	4.74784			222	5.78428
	223	4.01078			223	4.22783			223	3.99848			223	4.8891			223	5.7939
	224	4.04069			224	4.12927			224	4.28638			224	4.95305			224	3.80869
	225	4.02162			225	4.28994			225	4.29912			225	4.96655			225	5.76802
	226	3.93059			226	4.32516			226	3.98656			226	5.19044			226	7.7127
	227	4.03845			227	4.03594			227	4.24493			227	4.98957			227	8.10294
	228	4.09135			228	4.05037			228	4.09239			228	4.92347			228	5.70768
	229	4.10982			229	4.14762			229	4.09737			229	5.03299			229	4.60532
	230	4.13556			230	4.16498			230	4.17343			230	5.2669			230	4.42773
	231	4.06894			231	4.43948			231	4.29131			231	4.81812			231	4.01307
	232	3.99562			232	4.33154			232	4.14283			232	5.22536			232	4.89185
	233	4.14796			233	4.22666			233	4.46655			233	5.09227			233	3.6933
	234	4.11786			234	4.28559			234	4.1914			234	5.43564			234	5.26208
	235	4.1077			235	4.31555			235	4.1727			235	5.02407			235	4.33643
	236	3.91841			236	4.1589			236	4.31299			236	4.87971			236	3.92821
	237	4.0592			237	3.85994			237	4.17468			237	4.82022			237	4.28365
	238	4.14028			238	3.99391			238	4.46384			238	4.91638			238	4.78991
	239	4.02689			239	4.04941			239	4.37552			239	4.83629			239	4.4243
	240	4.06886			240	4.36246			240	4.13866			240	4.84652			240	4.48416
	241	4.2078			241	4.30985			241	4.15073			241	4.95305			241	4.11316
	242	4.0875			242	4.0768			242	4.28101			242	5.4636			242	3.84018
	243	4.05586			243	4.35489			243	4.29432			243	4.94956			243	4.31452
	244	4.1451			244	4.17363			244	4.10808			244	4.79142			244	3.99301
	245	3.96562			245	4.24024			245	4.23057			245	4.97141			245	4.13792
	246	4.06155			246	4.28853			246	4.15101			246	5.12411			246	3.89182
	247	4.13824			247	4.14274			247	3.89156			247	5.19035			247	4.34354
	248	4.04526			248	4.12364			248	4.02607			248	4.50799			248	4.56387
	249	4.16459			249	4.32667			249	4.1898			249	5.13757			249	5.08035
	250	4.18142			250	4.37848			250	4.34275			250	5.01112			250	5.0433
	251	4.0179			251	4.24866			251	4.07324			251	4.80089			251	4.58479
	252	4.05922			252	4.26923			252	4.16929			252	4.86333			252	4.82561
	253	4.1779			253	4.24275			253	4.16417			253	5.14122			253	4.76938
	254	4.0848			254	4.19761			254	4.20327			254	4.72918			254	4.59741
	255	4.06584			255	4.22963			255	4.34716			255	5.08601			255	4.54528
	256	4.22309			256	4.20359			256	4.15715			256	5.08764			256	4.14155
	257	4.13575			257	4.22565			257	4.12548			257	5.05356			257	4.95007
	258	4.06516			258	4.25212			258	4.27683			258	4.94362			258	4.60159
	259	4.07721			259	4.3891			259	4.13241			259	5.15991			259	4.83735
	260	4.0687			260	4.05817			260	4.04479			260	5.12971			260	4.50864
	261	4.09536			261	4.25962			261	3.93727			261	5.0605			261	4.48695
	262	4.09061			262	4.20221			262	4.20138			262	5.40831			262	4.25776
	263	3.97428			263	4.20755			263	4.20324			263	5.12944			263	4.95288
	264	4.07839			264	4.22422			264	4.08455			264	5.02152			264	4.81359
	265	4.04051			265	4.22046			265	4.1301			265	5.02726			265	6.56855
	266	4.05016			266	4.39602			266	4.31736			266	4.89354			266	5.18835
	267	4.02699			267	4.22263			267	4.20569			267	4.81698			267	4.9352
	268	4.17135			268	4.15631			268	4.1197			268	6.70867			268	4.798
	269	3.96394			269	3.97911			269	4.23693			269	7.28809			269	4.58701
	270	4.11718			270	4.20598			270	4.15107			270	6.96674			270	4.55018
	271	4.06132			271	4.03507			271	4.23193			271	6.80756			271	4.44827
	272	4.05669			272	3.93214			272	4.34021			272	7.26786			272	4.26506
	273	4.08053			273	4.10292			273	4.18961			273	7.41622			273	4.54305
	274	4.2287			274	3.91298			274	4.41942			274	7.67032			274	4.43815
	275	4.28974			275	4.03435			275	4.44061			275	7.20222			275	4.29644
	276	4.05532			276	4.15924			276	4.26858			276	6.96499			276	6.34423
	277	4.09099			277	4.25585			277	4.22797			277	5.00492			277	6.92529
	278	3.93126			278	4.03651			278	4.23118			278	7.49487			278	4.29135
	279	4.01868			279	4.27855			279	4.16049			279	7.4663			279	3.72737
	280	4.09714			280	4.43634			280	4.24219			280	7.27957			280	6.35962
	281	3.92686			281	4.18274			281	4.1474			281	7.36637			281	4.16379
	282	4.08178			282	4.05374			282	4.31964			282	7.50257			282	4.92946
	283	4.05809			283	4.05368			283	4.17992			283	4.99442			283	5.42373
	284	3.95482			284	4.49236			284	4.09416			284	7.06414			284	6.36447
	285	4.16713			285	4.06539			285	4.16682			285	6.87125			285	5.86868
	286	4.18545			286	4.10225			286	4.53372			286	7.74156			286	4.91857
	287	4.11804			287	4.23357			287	4.06314			287	7.42897			287	4.36052
	288	3.99704			288	4.11639			288	4.37525			288	7.09185			288	4.51175
	289	4.01199			289	4.18718			289	4.34708			289	7.1603			289	5.13362
	290	3.91742			290	4.38099			290	4.12361			290	6.79421			290	6.06154
	291	4.10642			291	4.17557			291	4.27899			291	6.84529			291	4.04699
	292	4.11287			292	4.07059			292	4.33654			292	7.20513			292	5.89968
	293	4.11538			293	4.25086			293	4.07229			293	7.72959			293	5.18174
	294	4.27871			294	4.27907			294	4.24882			294	7.29414			294	4.2592
	295	4.06266			295	3.95735			295	4.34126			295	7.07025			295	5.8215
	296	4.17052			296	4.2415			296	4.47526			296	7.1852			296	4.32739
	297	4.01152			297	4.77417			297	3.96812			297	7.33086			297	6.76433
	298	4.20923			298	4.56583			298	4.0562			298	8.13066			298	6.06534
	299	3.88177			299	4.77436			299	4.02785			299	8.27513			299	7.7633
	300	4.072			300	4.75627			300	4.01696			300	8.02867			300	4.43193

## Sheet: Fig. S5B
S5 Fig. Stability of polar interactions between C7pp2 and βarr2.
(B) The distance between residues in site I (pS350 and pT352 of C7pp2; R77, R148, and R166 of βarr2) and site II (E358 of C7pp2 and R394 of βarr2) monitored during the the last 50 ns of each simulation replicate (5 × 50 ns).
pS350-R77				pS350-R148				pS350-R166				pT352-R166				E358-R394
Replicate	Time (ns)	Distance (Å)		Replicate	Time (ns)	Distance (Å)		Replicate	Time (ns)	Distance (Å)		Replicate	Time (ns)	Distance (Å)		Replicate	Time (ns)	Distance (Å)
1	1	8.32502		1	1	4.12712		1	1	7.22501		1	1	5.89555		1	1	5.63687
	2	8.30932			2	4.25626			2	7.29232			2	5.28137			2	4.89614
	3	8.93686			3	4.16738			3	6.89319			3	5.70234			3	4.61152
	4	8.34419			4	4.14917			4	7.41485			4	6.01459			4	5.18621
	5	8.13906			5	4.2025			5	7.47147			5	5.19764			5	4.21005
	6	8.59826			6	4.27074			6	7.01568			6	5.86869			6	6.17536
	7	8.82676			7	4.14599			7	7.00291			7	5.38387			7	4.66609
	8	8.47029			8	4.11824			8	7.36254			8	5.10454			8	5.61423
	9	8.18891			9	4.18909			9	6.71748			9	5.19616			9	6.4666
	10	8.73108			10	4.17885			10	7.1543			10	6.88987			10	4.79839
	11	8.74928			11	3.95078			11	6.24727			11	4.67622			11	5.58383
	12	8.53661			12	4.25546			12	6.70015			12	4.65028			12	4.90846
	13	7.73506			13	4.44175			13	6.83531			13	6.50402			13	6.00003
	14	8.13178			14	4.64659			14	7.09358			14	5.23026			14	5.8577
	15	7.95165			15	4.20995			15	6.83098			15	5.02161			15	7.22355
	16	8.12675			16	4.07429			16	6.35958			16	5.99596			16	7.68477
	17	8.40424			17	4.19278			17	6.33141			17	4.92553			17	4.43496
	18	8.65926			18	4.10206			18	6.06654			18	4.95515			18	5.42565
	19	7.88561			19	4.24983			19	7.43313			19	5.01944			19	4.49221
	20	8.37928			20	3.99598			20	6.12647			20	5.04724			20	5.55867
	21	8.02701			21	4.20097			21	7.58319			21	4.92725			21	4.63961
	22	7.81498			22	4.35239			22	7.05223			22	4.98082			22	6.05329
	23	8.5248			23	4.4142			23	7.03813			23	4.80603			23	4.83371
	24	8.20571			24	4.28096			24	6.77757			24	4.97638			24	5.1746
	25	7.76709			25	4.078			25	7.18522			25	4.77004			25	4.49744
	26	8.20387			26	4.19166			26	6.89692			26	4.56708			26	4.18802
	27	7.88942			27	4.20181			27	6.48774			27	5.09451			27	5.14975
	28	7.69546			28	4.17025			28	5.7764			28	4.9336			28	4.85675
	29	7.8013			29	4.04626			29	5.58608			29	4.84586			29	4.11693
	30	7.42934			30	4.13257			30	6.44131			30	4.75006			30	4.06104
	31	8.52284			31	4.21137			31	6.14107			31	4.99975			31	5.0935
	32	8.20265			32	4.13665			32	6.5952			32	4.90398			32	6.17333
	33	7.83352			33	4.14236			33	5.7767			33	4.95782			33	5.05524
	34	8.7381			34	4.08365			34	6.37165			34	4.89466			34	4.47469
	35	8.41136			35	3.96105			35	6.21954			35	4.96127			35	5.16474
	36	8.70265			36	4.16287			36	6.45453			36	5.08973			36	6.77383
	37	8.26833			37	4.14059			37	6.09653			37	5.15822			37	4.22295
	38	7.82275			38	4.15604			38	6.87613			38	6.59875			38	3.87059
	39	7.54092			39	4.0239			39	6.1018			39	5.03027			39	4.60357
	40	7.89509			40	4.19358			40	6.31475			40	5.12986			40	5.01569
	41	8.366			41	4.18755			41	6.78074			41	5.04839			41	4.95902
	42	8.42383			42	4.0746			42	6.15644			42	4.88963			42	3.85173
	43	9.31803			43	4.08972			43	6.50324			43	4.95339			43	5.15127
	44	8.41909			44	4.17857			44	7.49561			44	4.9266			44	5.21123
	45	8.32786			45	4.0637			45	6.70433			45	5.10083			45	6.31001
	46	8.00184			46	4.18377			46	6.00867			46	5.0012			46	5.22731
	47	8.57309			47	4.18936			47	6.52545			47	6.0568			47	4.76038
	48	8.4336			48	4.10719			48	6.68206			48	5.04262			48	4.69271
	49	8.10472			49	4.25528			49	7.42538			49	4.86638			49	4.83874
	50	7.99767			50	3.99834			50	6.18583			50	5.27917			50	4.55097
2	1	3.90414		2	1	4.37887		2	1	4.19756		2	1	10.0368		2	1	5.38509
	2	3.9098			2	4.43982			2	4.01309			2	10.7759			2	5.06623
	3	4.1824			3	4.1823			3	4.00837			3	10.4612			3	5.15494
	4	3.9743			4	4.35614			4	4.18667			4	10.3397			4	4.75854
	5	4.19253			5	4.1666			5	3.99366			5	9.90026			5	5.58861
	6	3.89617			6	4.45838			6	4.03112			6	11.0662			6	5.50435
	7	3.95964			7	4.50277			7	4.14332			7	10.5878			7	5.33372
	8	4.13532			8	4.4004			8	3.96461			8	11.2862			8	4.46589
	9	3.95686			9	4.24168			9	4.1066			9	10.4904			9	4.86566
	10	4.13208			10	4.31768			10	4.10603			10	10.378			10	3.88804
	11	3.88903			11	4.3352			11	4.12355			11	9.94679			11	4.71589
	12	4.16918			12	4.18524			12	4.05723			12	10.0972			12	5.51404
	13	4.10594			13	4.30744			13	4.06794			13	10.5163			13	5.29636
	14	4.07729			14	4.09888			14	4.077			14	10.9236			14	6.16061
	15	3.87634			15	4.24278			15	4.06585			15	10.8488			15	5.06446
	16	3.99002			16	4.3177			16	4.04426			16	10.4313			16	4.73386
	17	3.82923			17	4.48319			17	4.04142			17	10.6919			17	4.76493
	18	3.90446			18	4.16435			18	4.02498			18	10.3257			18	5.1564
	19	4.12266			19	4.13969			19	4.0644			19	10.5382			19	4.86586
	20	4.0173			20	4.3979			20	3.98563			20	10.3444			20	6.39831
	21	4.07377			21	3.92219			21	3.96354			21	11.3856			21	6.31734
	22	3.97191			22	4.27166			22	4.08474			22	10.0411			22	5.4903
	23	3.9475			23	4.06673			23	4.05825			23	10.7917			23	5.83056
	24	4.02488			24	4.20183			24	4.01105			24	10.2959			24	8.1176
	25	4.09128			25	4.09715			25	4.06038			25	10.6038			25	6.10456
	26	4.0372			26	4.40805			26	4.22229			26	11.515			26	6.91599
	27	3.97453			27	4.30631			27	4.1115			27	12.0636			27	6.69039
	28	3.93574			28	4.11111			28	3.99204			28	11.0458			28	9.72208
	29	4.0117			29	4.31192			29	4.13604			29	9.61797			29	6.43342
	30	3.91275			30	4.15898			30	4.21873			30	10.8493			30	6.68653
	31	4.06104			31	4.58038			31	4.16711			31	12.4134			31	7.551
	32	3.96022			32	4.09014			32	4.06202			32	11.6537			32	6.73251
	33	4.09214			33	4.26973			33	4.17446			33	12.6063			33	6.98313
	34	3.96787			34	3.9909			34	4.05247			34	11.1909			34	7.11384
	35	3.94188			35	4.64891			35	4.09825			35	11.7247			35	6.91275
	36	4.06796			36	4.30065			36	4.03643			36	11.047			36	6.8207
	37	3.77465			37	4.45037			37	4.14688			37	11.6017			37	6.05906
	38	3.85583			38	4.3917			38	4.09144			38	11.6584			38	6.64619
	39	4.78803			39	4.08638			39	4.21985			39	10.5528			39	6.8235
	40	4.1886			40	4.2174			40	4.03503			40	12.0561			40	6.38664
	41	3.96119			41	4.16358			41	4.19038			41	11.6075			41	4.59394
	42	3.8673			42	4.29105			42	4.20136			42	10.8466			42	4.66309
	43	4.03731			43	4.01052			43	4.04054			43	10.9655			43	4.00073
	44	4.08546			44	4.25507			44	3.96573			44	11.3607			44	6.23903
	45	4.14629			45	4.13068			45	4.09803			45	10.4551			45	5.15923
	46	4.07205			46	4.02357			46	4.1293			46	10.8474			46	7.31014
	47	3.99082			47	4.22959			47	4.17043			47	10.012			47	6.08229
	48	4.13385			48	4.05902			48	4.29124			48	10.553			48	4.58798
	49	4.02769			49	4.1944			49	4.27234			49	11.6053			49	7.01929
	50	4.06817			50	4.27886			50	4.14643			50	12.5948			50	6.94755
3	1	4.0389		3	1	3.76461		3	1	4.31493		3	1	4.59053		3	1	4.98456
	2	4.02982			2	4.3858			2	4.12309			2	4.58688			2	4.73098
	3	4.07987			3	4.63547			3	4.2142			3	4.59965			3	4.4532
	4	4.56518			4	4.11127			4	4.02247			4	5.0246			4	4.17604
	5	4.07686			5	4.1924			5	4.03229			5	4.63501			5	5.69768
	6	4.22216			6	4.40305			6	4.11909			6	4.61116			6	4.67935
	7	4.31091			7	4.43111			7	4.04416			7	4.68824			7	5.02741
	8	4.28214			8	4.52402			8	4.0581			8	4.77344			8	4.63625
	9	4.04391			9	4.43415			9	4.05591			9	4.49293			9	5.30969
	10	4.24017			10	4.52777			10	4.021			10	4.44838			10	4.04632
	11	4.15469			11	4.50781			11	4.12342			11	4.37099			11	5.07906
	12	4.0816			12	4.25282			12	4.01824			12	4.36751			12	5.30324
	13	4.08354			13	4.86862			13	4.38461			13	4.37156			13	5.51843
	14	4.15335			14	4.69048			14	3.95629			14	4.68841			14	4.98513
	15	4.05951			15	4.72374			15	4.1001			15	4.60082			15	6.45641
	16	4.0769			16	4.48161			16	4.12598			16	4.53207			16	5.71588
	17	4.03348			17	4.62746			17	4.3262			17	4.57034			17	4.75655
	18	4.29828			18	4.77941			18	4.10945			18	4.66507			18	4.33057
	19	3.96988			19	4.53227			19	3.94984			19	4.70346			19	4.86487
	20	4.02612			20	4.58683			20	3.95656			20	4.70078			20	4.36853
	21	4.18159			21	4.59464			21	4.0741			21	4.69621			21	4.56977
	22	4.00784			22	4.73543			22	4.02513			22	4.92633			22	5.13055
	23	4.26221			23	4.44641			23	3.98479			23	4.49997			23	4.48781
	24	4.18967			24	4.65177			24	3.99667			24	4.53135			24	4.52363
	25	4.16485			25	4.93126			25	4.01896			25	4.60244			25	7.82396
	26	4.1699			26	4.68366			26	4.0446			26	4.72917			26	5.40736
	27	4.1989			27	4.67722			27	4.20862			27	4.60391			27	5.90592
	28	3.97333			28	4.72463			28	4.1001			28	4.5904			28	4.34079
	29	4.1874			29	4.44455			29	4.0088			29	4.46908			29	4.47637
	30	4.01063			30	4.66255			30	4.12721			30	4.70297			30	7.29267
	31	3.918			31	4.86377			31	4.11364			31	4.51884			31	6.92749
	32	4.17567			32	4.68296			32	4.13423			32	4.50652			32	4.40493
	33	4.04997			33	4.81695			33	4.08616			33	4.47779			33	4.90732
	34	4.10529			34	4.80164			34	3.96233			34	4.52785			34	5.63478
	35	4.07004			35	4.65198			35	4.05371			35	4.89658			35	4.57075
	36	4.28296			36	4.59245			36	4.0512			36	4.31217			36	7.19317
	37	4.19884			37	4.81773			37	4.04836			37	4.75413			37	4.49721
	38	4.16051			38	4.52682			38	4.13912			38	4.46143			38	4.56229
	39	3.94767			39	4.62841			39	4.23626			39	4.68717			39	7.33893
	40	4.05572			40	4.55329			40	4.05227			40	4.69986			40	7.17476
	41	4.10505			41	4.70762			41	4.15067			41	4.59807			41	4.53498
	42	4.13965			42	4.75865			42	4.00002			42	4.69428			42	4.68242
	43	3.99407			43	4.68535			43	4.0209			43	4.60096			43	5.57205
	44	4.1088			44	4.35993			44	4.0035			44	6.80203			44	5.36939
	45	3.9912			45	4.70707			45	4.24158			45	5.05489			45	4.79245
	46	4.15363			46	4.58349			46	4.01319			46	4.6374			46	6.20814
	47	4.0925			47	4.70095			47	4.12426			47	4.63146			47	6.21974
	48	4.15724			48	3.85443			48	4.13802			48	5.04898			48	5.87649
	49	4.12243			49	4.01929			49	3.96727			49	4.73365			49	6.4056
	50	4.08953			50	3.8868			50	4.06567			50	4.95413			50	6.10966
4	1	4.47219		4	1	4.21159		4	1	4.55107		4	1	4.70363		4	1	16.395
	2	4.33784			2	4.28057			2	4.56949			2	4.81731			2	17.5449
	3	4.20795			3	4.31821			3	4.36955			3	4.66157			3	16.0685
	4	4.33923			4	4.43019			4	4.27558			4	4.74411			4	13.6393
	5	4.20588			5	4.2066			5	4.01731			5	4.45729			5	12.9041
	6	4.42272			6	4.06078			6	4.14165			6	4.77526			6	14.3004
	7	4.47265			7	4.03138			7	4.4876			7	4.80312			7	17.0147
	8	4.33911			8	4.13281			8	4.51285			8	4.66218			8	17.9221
	9	4.30635			9	4.03359			9	4.09071			9	4.60126			9	17.8252
	10	4.29629			10	4.34095			10	4.55563			10	4.58976			10	17.7661
	11	4.8221			11	4.10009			11	4.24414			11	4.47164			11	16.9029
	12	4.86545			12	3.96789			12	4.15679			12	4.72361			12	15.8881
	13	4.38133			13	4.04988			13	4.1357			13	4.47881			13	15.9946
	14	4.33015			14	4.49409			14	4.50621			14	4.82916			14	15.5192
	15	4.16675			15	4.31528			15	4.35351			15	4.72535			15	15.3028
	16	4.39453			16	4.30836			16	4.61182			16	4.91614			16	14.6086
	17	4.16694			17	4.12335			17	4.58215			17	4.54746			17	16.6589
	18	4.17673			18	4.31659			18	4.50884			18	4.56307			18	16.0425
	19	4.39329			19	4.33035			19	4.05705			19	4.52797			19	15.3875
	20	4.28043			20	4.40139			20	4.35069			20	4.47169			20	15.5467
	21	4.25904			21	4.59743			21	4.46278			21	4.58417			21	14.5643
	22	4.31599			22	4.36271			22	4.69747			22	4.63934			22	16.1558
	23	4.40558			23	4.39717			23	4.67794			23	4.8875			23	15.3617
	24	4.33544			24	4.58033			24	4.33767			24	4.66015			24	15.4152
	25	4.31199			25	3.976			25	4.45082			25	4.75382			25	17.7389
	26	4.26386			26	4.61039			26	4.56935			26	4.61266			26	16.567
	27	4.41253			27	4.38761			27	4.09075			27	4.92833			27	17.9304
	28	4.34188			28	4.05061			28	3.99625			28	4.88292			28	17.4219
	29	4.87821			29	4.04995			29	4.28615			29	5.01036			29	15.7218
	30	4.44483			30	4.4271			30	4.20342			30	5.11449			30	14.744
	31	5.20503			31	4.07503			31	4.45625			31	4.71495			31	16.338
	32	4.934			32	4.04555			32	4.30038			32	4.59896			32	14.4656
	33	4.43424			33	4.05413			33	4.16029			33	4.51736			33	16.402
	34	4.32291			34	4.39509			34	4.23699			34	4.85533			34	14.1927
	35	4.17668			35	4.23125			35	4.6661			35	5.09449			35	14.6247
	36	4.82932			36	4.07576			36	4.09402			36	4.94311			36	15.2841
	37	4.39649			37	4.30025			37	4.63485			37	4.55197			37	15.55
	38	4.32511			38	4.05287			38	4.19856			38	4.4649			38	15.3389
	39	4.30753			39	4.34353			39	4.39582			39	4.51392			39	15.7516
	40	4.39471			40	4.28605			40	4.15043			40	4.69968			40	15.4081
	41	4.29462			41	4.29541			41	4.62483			41	4.75929			41	16.9068
	42	4.3567			42	4.33394			42	4.45428			42	4.79312			42	17.5565
	43	4.59331			43	3.9733			43	4.07682			43	4.50236			43	17.8552
	44	4.40846			44	4.09471			44	4.00532			44	4.57324			44	16.9969
	45	4.10882			45	3.92123			45	5.91287			45	4.77597			45	14.4563
	46	5.76148			46	3.89686			46	6.40464			46	4.45951			46	14.0055
	47	4.45463			47	4.14977			47	5.30548			47	4.60526			47	15.1716
	48	4.38099			48	3.97157			48	6.13973			48	4.68176			48	14.179
	49	4.61546			49	4.03527			49	6.34042			49	4.59347			49	14.4145
	50	5.54872			50	4.05928			50	5.84173			50	4.60759			50	14.5152
5	1	4.0179		5	1	4.24866		5	1	4.07324		5	1	4.80089		5	1	4.58479
	2	4.05922			2	4.26923			2	4.16929			2	4.86333			2	4.82561
	3	4.1779			3	4.24275			3	4.16417			3	5.14122			3	4.76938
	4	4.0848			4	4.19761			4	4.20327			4	4.72918			4	4.59741
	5	4.06584			5	4.22963			5	4.34716			5	5.08601			5	4.54528
	6	4.22309			6	4.20359			6	4.15715			6	5.08764			6	4.14155
	7	4.13575			7	4.22565			7	4.12548			7	5.05356			7	4.95007
	8	4.06516			8	4.25212			8	4.27683			8	4.94362			8	4.60159
	9	4.07721			9	4.3891			9	4.13241			9	5.15991			9	4.83735
	10	4.0687			10	4.05817			10	4.04479			10	5.12971			10	4.50864
	11	4.09536			11	4.25962			11	3.93727			11	5.0605			11	4.48695
	12	4.09061			12	4.20221			12	4.20138			12	5.40831			12	4.25776
	13	3.97428			13	4.20755			13	4.20324			13	5.12944			13	4.95288
	14	4.07839			14	4.22422			14	4.08455			14	5.02152			14	4.81359
	15	4.04051			15	4.22046			15	4.1301			15	5.02726			15	6.56855
	16	4.05016			16	4.39602			16	4.31736			16	4.89354			16	5.18835
	17	4.02699			17	4.22263			17	4.20569			17	4.81698			17	4.9352
	18	4.17135			18	4.15631			18	4.1197			18	6.70867			18	4.798
	19	3.96394			19	3.97911			19	4.23693			19	7.28809			19	4.58701
	20	4.11718			20	4.20598			20	4.15107			20	6.96674			20	4.55018
	21	4.06132			21	4.03507			21	4.23193			21	6.80756			21	4.44827
	22	4.05669			22	3.93214			22	4.34021			22	7.26786			22	4.26506
	23	4.08053			23	4.10292			23	4.18961			23	7.41622			23	4.54305
	24	4.2287			24	3.91298			24	4.41942			24	7.67032			24	4.43815
	25	4.28974			25	4.03435			25	4.44061			25	7.20222			25	4.29644
	26	4.05532			26	4.15924			26	4.26858			26	6.96499			26	6.34423
	27	4.09099			27	4.25585			27	4.22797			27	5.00492			27	6.92529
	28	3.93126			28	4.03651			28	4.23118			28	7.49487			28	4.29135
	29	4.01868			29	4.27855			29	4.16049			29	7.4663			29	3.72737
	30	4.09714			30	4.43634			30	4.24219			30	7.27957			30	6.35962
	31	3.92686			31	4.18274			31	4.1474			31	7.36637			31	4.16379
	32	4.08178			32	4.05374			32	4.31964			32	7.50257			32	4.92946
	33	4.05809			33	4.05368			33	4.17992			33	4.99442			33	5.42373
	34	3.95482			34	4.49236			34	4.09416			34	7.06414			34	6.36447
	35	4.16713			35	4.06539			35	4.16682			35	6.87125			35	5.86868
	36	4.18545			36	4.10225			36	4.53372			36	7.74156			36	4.91857
	37	4.11804			37	4.23357			37	4.06314			37	7.42897			37	4.36052
	38	3.99704			38	4.11639			38	4.37525			38	7.09185			38	4.51175
	39	4.01199			39	4.18718			39	4.34708			39	7.1603			39	5.13362
	40	3.91742			40	4.38099			40	4.12361			40	6.79421			40	6.06154
	41	4.10642			41	4.17557			41	4.27899			41	6.84529			41	4.04699
	42	4.11287			42	4.07059			42	4.33654			42	7.20513			42	5.89968
	43	4.11538			43	4.25086			43	4.07229			43	7.72959			43	5.18174
	44	4.27871			44	4.27907			44	4.24882			44	7.29414			44	4.2592
	45	4.06266			45	3.95735			45	4.34126			45	7.07025			45	5.8215
	46	4.17052			46	4.2415			46	4.47526			46	7.1852			46	4.32739
	47	4.01152			47	4.77417			47	3.96812			47	7.33086			47	6.76433
	48	4.20923			48	4.56583			48	4.0562			48	8.13066			48	6.06534
	49	3.88177			49	4.77436			49	4.02785			49	8.27513			49	7.7633
	50	4.072			50	4.75627			50	4.01696			50	8.02867			50	4.43193

[truncated: 1 more sheets: Fig. S6]
